# Supplementary material for: Role of Endothelial and Mesenchymal Cell Transitions in Heart Failure and Recovery Thereafter
Source: Front Genet. 2021 Jan 15;11:609262. doi: 10.3389/fgene.2020.609262 (PMC7874124; doi:10.3389/fgene.2020.609262)
Supplement: Supplementary Table 1 — List of GO pathways representing genes that had expression up regulated in HF compared to control. [file Table_1.XLS]

## Sheet: HF_VS_ctrl_Up.txt
Category	Term	Count	%	PValue	Genes	List Total	Pop Hits	Pop Total	Fold Enrichment	Bonferroni	Benjamini	FDR
GOTERM_BP_2	GO:0048583~regulation of response to stimulus	317	24.18	2.09582e-17	S100A4, HMGN3, RARRES2, PEAR1, AIF1, EFNA1, STOML1, POSTN, SZT2, SIDT2, RNF213, SHKBP1, MAGED1, MAP3K6, APOD, APOE, CTGF, CLEC4G, CFH, LSM4, PI16, MAP2K5, BCR, PTPRF, C4A, C4B, PDPN, PRKCDBP, HES1, VEGFC, MKS1, RPS19, UNC13D, SERPINF1, CX3CR1, NEK8, PDGFRB, TGFB1I1, MAD2L2, EIF2AK2, UNC13B, PALM, MFNG, CYP1B1, ARHGEF25, ACP5, MIR27A, CACNB3, MYO9B, CD74, AHSG, ADRB3, VRK3, DMD, AGRN, NR1H3, MDFI,…	1116	3327	18042	1.54038	4.00301e-15	4.00301e-15	2.60707e-14
GOTERM_BP_2	GO:0048518~positive regulation of biological process	440	33.5622	1.46117e-13	AIF1, LTBP3, OSMR, PTGS1, CITED4, MAGED1, SHKBP1, MAP3K6, ACTG2, MAMSTR, ISG15, CUL7, CTGF, RPLP1, DDAH2, MAP2K5, MCRS1, C4A, PTPRF, C4B, PDPN, UNC13D, RPS19, SERPINF1, EIF2AK2, UNC13B, CYP1B1, SCN1B, CACNB3, ADRB3, CDC42EP1, RPS29, RAC3, SPHK1, CCDC80, ROGDI, COL16A1, USF1, DVL1, EMILIN1, SYTL2, TNK2, TMEM119, SLC20A1, LDLR, MARCKSL1, PHF23, NOD1, HLX, VKORC1, TRPV4, LAG3, SERTAD1, SYMPK, HYAL1,…	1116	5311	18042	1.33936	2.79061e-11	1.39531e-11	1.81744e-10
GOTERM_BP_2	GO:0006950~response to stress	313	23.8749	9.88815e-13	RARRES2, AIF1, PTGS1, POSTN, SZT2, XRCC1, ACTG1, ISG15, APOD, CTGF, APOE, GRIN2C, OASL2, CFH, LSM4, FAU, AUP1, MCRS1, BCR, PTPRF, C4A, C4B, PDPN, AARS, POLB, VEGFC, RPS19, UNC13D, SERPINF1, CX3CR1, PDGFRB, TGFB1I1, MAD2L2, EIF2AK2, UNC13B, ITGA2B, CYP1B1, GSDMD, ACP5, XAB2, CD74, AHSG, ADRB3, EPHB6, POLM, AHNAK2, NR1H3, MDFI, SCD1, COL18A1, CRIP1, LGALS3, CFB, SPHK1, CSRP1, ECM1, USF1, SFRP5, SFR…	1116	3518	18042	1.43836	1.88854e-10	6.29513e-11	1.22996e-09
GOTERM_BP_2	GO:0044707~single-multicellular organism process	487	37.1472	9.44015e-12	AIF1, CROCC, LTBP3, PTGS1, RADIL, XRCC1, WDR74, MAGED1, ACTG1, GNG8, ACTG2, ISG15, CUL7, CTGF, PPP1R1B, MAP2K5, PTPRF, PDPN, PTPRU, MAGED2, MKS1, MIRLET7B, MYO18B, RPS19, SERPINF1, RPS16, RPS15, EIF2AK2, UNC13B, ADAMTS2, EMCN, SCN1B, CYP1B1, 2410089E03RIK, ACP5, ASL, XAB2, ADRB3, RAC3, UNC45A, SPHK1, CCDC80, ROGDI, PCDH12, TNNI1, DVL1, COL14A1, SYTL2, TMEM119, LDLR, MIR133A-2, NOD1, HLX, VKORC1, …	1116	6161	18042	1.2779	1.80306e-09	4.50766e-10	1.1743e-08
GOTERM_BP_2	GO:0048584~positive regulation of response to stimulus	185	14.1114	1.03552e-11	S100A4, RARRES2, AIF1, EFNA1, TSPAN6, CSPG4, ANKRD1, SIDT2, MMP3, IL17RC, IL17RA, KANK1, SHKBP1, MAGED1, MAP3K6, NLRC5, WNT4, PTGIS, KLHL6, UNC5B, CTGF, CFH, IL1B, RBCK1, SPON2, MAP2K5, CIB1, BST2, C4A, C4B, PDPN, RELA, SOCS1, PRKCDBP, ARNTL, NTSR2, NCAM1, HES1, VEGFC, RPS19, TIMELESS, ARRB2, ARRB1, VAMP8, DLL4, TELO2, PDGFRB, TGFB1I1, EIF2AK2, LRRK1, UNC13B, ZC3H3, FGD2, ABCA7, IFIH1, MFNG, CYP1…	1116	1834	18042	1.63077	1.97784e-09	3.95567e-10	1.28812e-08
GOTERM_BP_2	GO:0032879~regulation of localization	233	17.7727	1.05227e-10	RARRES2, HMGN3, AIF1, EFNA1, PTGS1, STOML1, USE1, POSTN, SIDT2, APOD, APOE, WWP2, RAPGEF3, MAP2K5, MCRS1, BCR, PDPN, PTPRU, HES1, VEGFC, UNC13D, SERPINF1, HAS1, RYR3, CX3CR1, PDGFRB, DOC2G, BIN1, UNC13B, ITGA2B, RBP4, CYP1B1, SCN1B, GSDMD, CACNB3, CD74, AHSG, NR1H2, DMD, AGRN, OLFM1, NR1H3, COL18A1, ASPSCR1, LGALS3, SPHK1, UPK3B, ECM1, DVL1, SFRP5, SEMA6C, SFRP2, PON1, SYTL2, TNK2, DMAP1, GJA5, E…	1116	2530	18042	1.48887	2.00983e-08	3.34971e-09	1.30896e-07
GOTERM_BP_2	GO:0048519~negative regulation of biological process	388	29.5957	1.25953e-10	PEAR1, LTBP3, AIF1, PTGS1, STOML1, MAGED1, ISG15, CTGF, GRIN2C, PPP1R1B, DHX34, MAP2K5, PTPRF, PTPRU, MIRLET7B, RPS19, SERPINF1, RYR3, BACE2, PRKRIP1, EIF2AK2, CYP1B1, ACP5, ADRB3, SPHK1, UPK3B, PRPSAP1, DVL1, RGS3, TNK1, SYTL2, CD200, TAF1C, LDLR, BSCL2, PHF23, MIR133A-2, HLX, TRPV4, LAG3, SERTAD1, HYAL1, ARHGEF2, ARHGEF1, EGFL7, NDUFA13, CNPY2, TLE2, ARHGEF15, FLNA, INHBB, PFDN5, WNT9B, TCHP, S…	1116	4757	18042	1.31862	2.40571e-08	3.43673e-09	1.56679e-07
GOTERM_BP_2	GO:0009653~anatomical structure morphogenesis	247	18.8406	2.27099e-10	FAM20A, EFNA1, LTBP3, POSTN, SZT2, RADIL, SIDT2, RNF213, MAGED1, ACTG1, WDR74, ACTG2, CUL7, CTGF, APOE, RAPGEF3, MAP2K5, BCR, PTPRF, PDPN, RRP7A, POLB, HES1, VEGFC, MKS1, MYO18B, UNC13D, SERPINF1, CX3CR1, NEK8, PDGFRB, TGFB1I1, MAD2L2, RBP4, PALM, EMCN, CYP1B1, SCN1B, 2410089E03RIK, ACP5, MIR27A, MYO9B, CDC42EP1, VRK3, RAC3, DMD, AGRN, OLFM1, MDFI, COL18A1, LGALS3, SPHK1, CCDC80, ROGDI, ECM1, S10…	1116	2744	18042	1.45524	4.33758e-08	5.42198e-09	2.82498e-07
GOTERM_BP_2	GO:0023051~regulation of signaling	251	19.1457	3.171e-10	S100A4, HMGN3, PEAR1, EFNA1, PTGS1, STOML1, POSTN, SIDT2, RNF213, SHKBP1, MAGED1, MAP3K6, APOD, CTGF, APOE, MAP2K5, BCR, PTPRF, PRKCDBP, HES1, VEGFC, MKS1, CX3CR1, NEK8, PDGFRB, TGFB1I1, EIF2AK2, MAD2L2, UNC13B, RBP4, PALM, MFNG, CYP1B1, ARHGEF25, MIR27A, MYO9B, CD74, AHSG, ADRB3, VRK3, DMD, NR1H3, MDFI, BMP1, LGALS3, SPHK1, PTPN13, ECM1, S100A13, DVL1, SFRP5, RGS3, SFRP2, TNK1, ADAR, SLC20A1, AN…	1116	2808	18042	1.4451	6.05662e-08	6.72958e-09	3.94455e-07
GOTERM_BP_2	GO:0051239~regulation of multicellular organismal process	250	19.0694	4.60117e-10	AIF1, EFNA1, LTBP3, PTGS1, POSTN, SIDT2, MAGED1, CUL7, ISG15, APOD, CTGF, APOE, RAPGEF3, PI16, MAP2K5, BCR, PTPRF, PDPN, HES1, VEGFC, MKS1, RPS19, SERPINF1, CX3CR1, PDGFRB, TGFB1I1, BIN1, EIF2AK2, VSIG4, MAD2L2, RBP4, PALM, CYP1B1, SCN1B, RBP1, GSDMD, ACP5, MIR27A, CD74, AHSG, NR1H2, ADRB3, RAC3, DMD, AGRN, OLFM1, NR1H3, BMP1, LGALS3, SPHK1, ECM1, TNNI1, DVL1, SFRP5, SEMA6C, COL14A1, SFRP2, BCL6B…	1116	2804	18042	1.44139	8.78823e-08	8.78823e-09	5.72359e-07
GOTERM_BP_2	GO:0007155~cell adhesion	159	12.1281	5.92687e-10	AIF1, EFNA1, POSTN, H1FX, RADIL, KANK1, GP9, ACTG1, WNT4, APOD, CTGF, CLEC4G, TGFBI, IL1B, IZUMO1, SPON2, MAP2K5, CIB1, LAD1, PTPRF, PDPN, RELB, CDHR4, MFGE8, PTPRU, NCAM1, HES1, VEGFC, RND1, UNC13D, HAS1, DLL4, CX3CR1, MFAP4, VSIG4, MAD2L2, ITGA2B, EMCN, CYP1B1, ASS1, ITGB4, PTK7, ITGB5, ITGB3, CX3CL1, CCL5, VIT, CD74, MYL9, EPHB6, CDC42EP1, RAC3, ITGAV, DMD, TEK, FN1, UNC45A, COL18A1, LGALS3, F…	1116	1583	18042	1.62382	1.13203e-07	1.02912e-08	7.37268e-07
GOTERM_BP_2	GO:0048523~negative regulation of cellular process	359	27.3837	1.69555e-09	PEAR1, AIF1, EFNA1, LTBP3, PTGS1, STOML1, POSTN, RNF213, MAGED1, SFSWAP, SIN3B, ISG15, APOD, APOE, PPP1R1B, CTGF, WWP2, CLEC4G, DHX34, RAPGEF3, PI16, MAP2K5, BCR, PTPRF, AARS, PRKCDBP, GPR132, PTPRU, H2AFJ, HES1, VEGFC, MIRLET7B, KRT18, RND1, SERPINF1, HAS1, BACE2, RYR3, CX3CR1, TBRG1, PRKRIP1, PDGFRB, TGFB1I1, MAD2L2, VSIG4, EIF2AK2, PALM, RBP4, CYP1B1, ELL, ACP5, CD74, AHSG, NR1H2, MOV10, VRK3,…	1116	4417	18042	1.31398	3.23849e-07	2.69874e-08	2.10916e-06
GOTERM_BP_2	GO:0048522~positive regulation of cellular process	384	29.2906	2.8363e-09	S100A4, ADCY4, HMGN3, RARRES2, AIF1, FAM20A, OSMR, EFNA1, LTBP3, POSTN, SIDT2, CITED4, SHKBP1, MAGED1, MAP3K6, MAMSTR, CUL7, ISG15, APOE, CTGF, WWP2, RPLP1, RAPGEF3, DDAH2, MAP2K5, PAN2, BCR, PTPRF, PDPN, ZFP467, PRKCDBP, HES1, VEGFC, UNC13D, SERPINF1, CX3CR1, PDGFRB, MYEOV2, ZFP821, TGFB1I1, BIN1, MAD2L2, EIF2AK2, UNC13B, ITGA2B, PALM, RBP4, MFNG, SCN1B, CYP1B1, ELL, GSDMD, CD74, AHSG, PLAGL1, N…	1116	4808	18042	1.29118	5.41734e-07	4.16718e-08	3.5282e-06
GOTERM_BP_2	GO:0050793~regulation of developmental process	209	15.942	3.98523e-09	LTBP3, EFNA1, POSTN, MAGED1, MAMSTR, CUL7, ISG15, CTGF, APOE, RAPGEF3, PI16, MAP2K5, BCR, PTPRF, PDPN, HES1, VEGFC, MKS1, UNC13D, RPS19, SERPINF1, CX3CR1, PDGFRB, TGFB1I1, EIF2AK2, MAD2L2, BIN1, RBP4, PALM, CYP1B1, SCN1B, RBP1, MIR27A, CD74, AHSG, ADRB3, CDC42EP1, VRK3, RAC3, DMD, AGRN, OLFM1, BMP1, LGALS3, SPHK1, ECM1, S100A13, DVL1, SFRP5, SEMA6C, COL14A1, SFRP2, BCL6B, TMEM119, MIR133A-2, FAM1…	1116	2299	18042	1.4697	7.61178e-07	5.43699e-08	4.95739e-06
GOTERM_BP_2	GO:0048870~cell motility	136	10.3738	1.00162e-08	NRTN, RARRES2, TSPO, AIF1, EFNA1, CSPG4, POSTN, MMP3, IL17RC, KANK1, IL17RA, WNT4, APOD, APOE, CTGF, IL1B, RAPGEF3, MAP2K5, CIB1, BCR, BST2, PTPRF, PDPN, PTPRU, HES1, VEGFC, RPS19, SERPINF1, ARRB2, HAS1, DLL4, CX3CR1, PDGFRB, RAB13, ITGA2B, PODN, CYP1B1, ITGB4, PTK7, MYO9B, ASAP3, CX3CL1, ITGB3, CCL5, MDK, TRF, CD74, P2RY6, KATNA1, ITGAV, TEK, LHX6, OLFM1, FN1, COL18A1, LGALS3, FSCN1, SPHK1, ITGA…	1116	1348	18042	1.63106	1.9131e-06	1.2754e-07	1.24596e-05
GOTERM_BP_2	GO:0051674~localization of cell	136	10.3738	1.00162e-08	NRTN, RARRES2, TSPO, AIF1, EFNA1, CSPG4, POSTN, MMP3, IL17RC, KANK1, IL17RA, WNT4, APOD, APOE, CTGF, IL1B, RAPGEF3, MAP2K5, CIB1, BCR, BST2, PTPRF, PDPN, PTPRU, HES1, VEGFC, RPS19, SERPINF1, ARRB2, HAS1, DLL4, CX3CR1, PDGFRB, RAB13, ITGA2B, PODN, CYP1B1, ITGB4, PTK7, MYO9B, ASAP3, CX3CL1, ITGB3, CCL5, MDK, TRF, CD74, P2RY6, KATNA1, ITGAV, TEK, LHX6, OLFM1, FN1, COL18A1, LGALS3, FSCN1, SPHK1, ITGA…	1116	1348	18042	1.63106	1.9131e-06	1.2754e-07	1.24596e-05
GOTERM_BP_2	GO:0048856~anatomical structure development	446	34.0198	1.00263e-08	LTBP3, PTGS1, RADIL, XRCC1, MAGED1, ACTG1, GNG8, WDR74, ACTG2, MAMSTR, ISG15, CUL7, CTGF, MAP2K5, PTPRF, PDPN, PTPRU, MKS1, MIRLET7B, MYO18B, UNC13D, RPS19, RPS16, TAGLN, SERPINF1, EIF2AK2, ADAMTS2, UNC13B, EMCN, CYP1B1, SCN1B, 2410089E03RIK, ACP5, ASL, XAB2, CDC42EP1, RAC3, UNC45A, SPHK1, CCDC80, ROGDI, PCDH12, TNNI1, DVL1, COL14A1, TMEM119, MIR133A-2, HLX, VKORC1, TRPV4, HYAL1, ARHGEF2, FMNL3, …	1116	5799	18042	1.24338	1.91503e-06	1.19689e-07	1.24722e-05
GOTERM_BP_2	GO:0048585~negative regulation of response to stimulus	136	10.3738	1.08349e-08	PEAR1, AIF1, TSPAN6, MMP3, RNF213, KANK1, NLRC5, WNT4, PTGIS, IFT122, UNC5B, APOD, APOE, CLEC4G, IL1B, MAP2K5, CIB1, BCR, BST2, PTPRF, SOCS3, RELA, SOCS1, PRKCDBP, ARNTL, ACTN3, RPS19, SERPINF1, ARRB2, ARRB1, DLL4, CX3CR1, TGFB1I1, MAD2L2, CAV3, PALM, PODN, LITAF, ADAMTSL2, CLU, ACP5, CX3CL1, CCL5, CD74, AHSG, MEIS3, VRK3, DMD, ITGAV, CCDC22, NR1H3, MDFI, LGALS3, ITGA1, ITGA3, ECM1, NFKBIL1, DVL1…	1116	1350	18042	1.62864	2.06946e-06	1.21733e-07	1.34779e-05
GOTERM_BP_2	GO:0048646~anatomical structure formation involved in morphogenesis	129	9.83982	1.25535e-08	EFNA1, FAM20A, CSPG4, RNF213, WDR74, ACTG1, WNT4, PTGIS, IFT122, KLHL6, UNC5B, SMARCD3, CTGF, TGFBI, IL1B, RAPGEF3, MAP2K5, CIB1, RRP7A, PDPN, MFGE8, PTHLH, HES1, MKS1, VEGFC, UNC13D, SERPINF1, DLL4, CX3CR1, PDGFRB, MFAP2, CAV3, RBP4, EMCN, CYP1B1, B9D2, 2410089E03RIK, ITGB4, PTK7, ITGB5, MIR27A, CX3CL1, ITGB3, CCL5, ITGAV, TEK, OLFM1, ANGPTL4, FN1, COL18A1, LGALS3, SPHK1, CCDC80, ITGA3, ECM1, DV…	1116	1263	18042	1.65123	2.39771e-06	1.33206e-07	1.56158e-05
GOTERM_BP_2	GO:0044767~single-organism developmental process	446	34.0198	6.68491e-08	LTBP3, PTGS1, RADIL, XRCC1, MAGED1, ACTG1, GNG8, WDR74, ACTG2, MAMSTR, ISG15, CUL7, CTGF, MAP2K5, PTPRF, PDPN, PTPRU, MKS1, MIRLET7B, MYO18B, UNC13D, RPS19, RPS16, SERPINF1, EIF2AK2, ADAMTS2, UNC13B, EMCN, CYP1B1, SCN1B, 2410089E03RIK, ACP5, ASL, XAB2, ADRB3, CDC42EP1, RAC3, UNC45A, SPHK1, CCDC80, ROGDI, PCDH12, TNNI1, DVL1, COL14A1, TMEM119, MIR133A-2, HLX, VKORC1, TRPV4, HYAL1, ARHGEF2, FMNL3, …	1116	5879	18042	1.22646	1.27681e-05	6.7201e-07	8.31564e-05
GOTERM_BP_2	GO:0051240~positive regulation of multicellular organismal process	151	11.5179	8.97138e-08	TSPO, AIF1, LTBP3, PTGS1, TSPAN6, POSTN, ANKRD1, IL17RC, SIDT2, IL17RA, MAGED1, WNT4, PTGIS, CUL7, ISG15, SMARCD3, APOE, CTGF, IL1B, RAPGEF3, ACIN1, SPON2, SS18L1, CIB1, PTPRF, PDPN, BAIAP2, RELA, ARNTL, ACTN3, NCAM1, HES1, VEGFC, RPS19, SERPINF1, ARRB2, VAMP8, CX3CR1, PDGFRB, TGFB1I1, EIF2AK2, BIN1, PALM, ABCA7, IFIH1, SCN1B, CYP1B1, GSDMD, CLU, UNC93B1, PTK7, MIR27A, ITGB3, CX3CL1, CCL5, TRF, C…	1116	1596	18042	1.52955	1.71352e-05	8.56766e-07	0.000111599
GOTERM_BP_2	GO:0023056~positive regulation of signaling	143	10.9077	1.17696e-07	S100A4, EFNA1, TSPAN6, CSPG4, ANKRD1, SIDT2, KANK1, SHKBP1, MAGED1, MAP3K6, NLRC5, WNT4, PTGIS, UNC5B, CTGF, IL1B, RBCK1, MAP2K5, CIB1, BST2, RELA, SOCS1, PRKCDBP, ARNTL, NTSR2, NCAM1, HES1, ARRB2, ARRB1, VAMP8, DLL4, TELO2, CX3CR1, PDGFRB, TGFB1I1, EIF2AK2, UNC13B, LRRK1, CAR7, ZC3H3, FGD2, ABCA7, RBP4, MFNG, CYP1B1, LITAF, BLK, CLU, CX3CL1, CXXC5, ITGB3, CCL5, TRF, CD74, ADRB3, MEIS3, ECE1, SMA…	1116	1497	18042	1.54431	2.24798e-05	1.07048e-06	0.000146407
GOTERM_BP_2	GO:0040012~regulation of locomotion	90	6.86499	1.22702e-07	INSL3, RARRES2, SLURP1, EFNA1, AIF1, POSTN, FES, MMP3, KANK1, ARHGAP4, WNT4, APOD, SPINT2, APOE, SEMA3F, TRPV4, IL1B, LBP, RAPGEF3, MAP2K5, CIB1, HYAL1, ICAM1, BCR, BST2, EGFL7, PDPN, PTPRU, SLC9A3R1, DAPK2, DAPK3, FLNA, VEGFC, SERPINF1, HAS1, DLL4, CX3CR1, FOXC2, PDGFRB, TMSB4X, ADAM15, AOC3, CAMK1D, ITGA2B, MEGF8, PODN, CYP1B1, GPSM3, VIM, STX4A, CXCL9, PLVAP, PF4, ITGB3, CX3CL1, CCL5, TRF, CD7…	1116	819	18042	1.77656	2.34358e-05	1.06528e-06	0.000152634
GOTERM_BP_2	GO:0040008~regulation of growth	79	6.02593	1.36615e-07	CLSTN3, IGFBP6, MIR133A-2, DMAP1, FOXS1, H19, ARHGAP4, WISP2, GPC3, APOE, CTGF, HLX, SEMA3F, MT2, CSF2RB, E4F1, LBP, PI16, SERTAD1, MAP2K5, CIB1, MT3, HYAL1, BST2, SOCS3, SOCS1, NDUFA13, ACTN3, NCAM1, TCHP, FOXC2, NPPB, FOXC1, MAD2L2, NPPA, ADAM15, CAV3, RBP4, MEGF8, NACA, IGFBPL1, NDN, PML, PRKDC, SFN, AHSG, PPAN, ADRB3, TSPYL2, PTK2B, CDA, AGRN, OLFM1, FN1, SCD1, SPHK1, AHI1, IGF2, TKT, MAPK11,…	1116	688	18042	1.85635	2.60931e-05	1.1345e-06	0.000169941
GOTERM_BP_2	GO:0016043~cellular component organization	442	33.7147	2.23247e-07	LTBP2, AIF1, NEAT1, CROCC, USE1, H1FX, RADIL, SHKBP1, ACTG1, CUL7, CTGF, CUL9, LSM4, RPL12, MAP2K5, H1F0, MCRS1, PTPRF, PDPN, OLFML2A, MKS1, UNC13D, RPS19, TAGLN, SERPINF1, RYR3, RPS15, DOC2G, EIF2AK2, ADAMTS2, UNC13B, TPPP3, CYP1B1, SCN1B, IGFBPL1, 2410089E03RIK, CACNB3, ASL, XAB2, CDC42EP1, RAC3, AHNAK2, TMEM120A, SPHK1, CCDC80, COL16A1, RPS5, DVL1, EMILIN1, COL14A1, TNK1, SYTL2, TNK2, TAF1C, B…	1116	5872	18042	1.21691	4.26393e-05	1.77667e-06	0.000277706
GOTERM_BP_2	GO:0009605~response to external stimulus	199	15.1793	4.70025e-07	RARRES2, EFNA1, AIF1, POSTN, APOD, ISG15, GRIN2C, APOE, OASL2, CFH, FAU, LSM4, BCR, PTPRF, PDPN, VEGFC, CCDC130, UNC13D, RPS19, SERPINF1, CX3CR1, PDGFRB, RAB13, EIF2AK2, UNC13B, RBP4, SCN1B, RBP1, GSDMD, ACP5, MYO9B, MIR27A, CD74, AHSG, PPAN, ADRB3, DMD, AGRN, NR1H3, SCD1, LGALS3, USF1, DVL1, SEMA6C, SFRP2, PON1, ADAR, LDLR, EDNRB, GPX1, NOD1, SEMA3F, VKORC1, TRPV4, NOS3, HYAL1, ICAM1, HYAL3, LTB…	1116	2301	18042	1.39816	8.97709e-05	3.59099e-06	0.000584683
GOTERM_BP_2	GO:0002252~immune effector process	82	6.25477	7.71764e-07	APOBEC1, TSPAN6, FES, NLRC5, TMEM173, ISG15, CD93, OASL2, HLX, CLEC4G, CFH, LSM4, ACIN1, LBP, SPON2, LAG3, TRPM4, H2-K1, ICAM1, BCR, EXOSC6, C4A, BST2, C4B, EXOSC5, RELB, STXBP2, RPS19, UNC13D, ARRB2, VAMP8, GADD45G, CX3CR1, OAS1A, EIF2AK2, CAR7, RBP4, A230050P20RIK, IFIH1, CPLX2, MFNG, IFITM3, CRLF2, STX4A, IL4RA, CXCL9, PML, UNC93B1, PRKDC, CCL5, CD74, TRIM11, PLCL2, EPHB6, SLC35B3, PTK2B, TAP1…	1116	755	18042	1.75585	0.000147396	5.66949e-06	0.000960026
GOTERM_BP_2	GO:0051241~negative regulation of multicellular organismal process	113	8.61937	1.13534e-06	TSPO, EFNA1, LTBP3, CSPG4, KANK1, H19, WNT4, IFT122, APOD, APOE, IL1B, RAPGEF3, PI16, MAP2K5, CIB1, BCR, BST2, RELB, ACTN3, PTHLH, HES1, RPS19, TNNT1, SERPINF1, ARRB2, ARRB1, DLL4, CX3CR1, AKAP8, VSIG4, MAD2L2, CAV3, RBP4, ACP5, CX3CL1, CD74, AHSG, ADRB3, KATNA1, TEK, OLFM1, NR1H3, FN1, ECM1, NFKBIL1, SFRP5, SEMA6C, PLK2, SFRP2, SALL1, ECSCR, KCTD11, MRVI1, PRDX4, MIR133A-2, GJA5, SCGB1A1, ARHGAP…	1116	1157	18042	1.57894	0.000216826	8.03142e-06	0.00141228
GOTERM_BP_2	GO:0023057~negative regulation of signaling	113	8.61937	1.4611e-06	PEAR1, PTGS1, TSPAN6, MMP3, RNF213, KANK1, NLRC5, WNT4, IFT122, UNC5B, APOD, APOE, IL1B, MAP2K5, CIB1, PTPRF, SOCS3, RELA, SOCS1, PRKCDBP, ARNTL, ACTN3, ARRB2, ARRB1, DLL4, CX3CR1, TGFB1I1, MAD2L2, MVP, CAV3, PALM, PODN, LITAF, ADAMTSL2, CLU, CX3CL1, CCL5, CD74, AHSG, MEIS3, VRK3, DMD, ITGAV, CCDC22, MDFI, LGALS3, ITGA1, ITGA3, ECM1, NFKBIL1, SFRP5, ATF3, PLK2, NXN, SFRP2, RGS3, GRINA, SALL1, WIF…	1116	1164	18042	1.56944	0.000279031	9.96674e-06	0.00181751
GOTERM_BP_2	GO:0002684~positive regulation of immune system process	83	6.33105	1.65213e-06	RARRES2, AIF1, HPS1, TSPAN6, FES, NLRC5, TMEM173, KLHL6, NOD1, ISG15, HLX, CFH, RBCK1, TRPV4, IL1B, ACIN1, LBP, SPON2, TNIP2, TNIP1, LAG3, H2-K1, ICAM1, CCDC88B, EXOSC6, C4A, C4B, RELA, STXBP2, DAPK2, HES1, VEGFC, RPS19, UNC13D, ARRB2, ABCB1B, VAMP8, FOXC1, AOC3, CAMK1D, ITGA2B, RBP4, IFIH1, BLK, GPSM3, STX4A, IL4RA, CXCL9, UNC93B1, PRKDC, PLVAP, CACNB3, PF4, ITGB3, CX3CL1, CCL5, CD74, PLCL2, EPH…	1116	782	18042	1.7159	0.000315508	1.08812e-05	0.00205514
GOTERM_BP_2	GO:0065009~regulation of molecular function	188	14.3402	2.47314e-06	ADCY4, HMGN3, EFNA1, CSPG4, STOML1, FGF12, SZT2, MAGED1, MAP3K6, NLRC5, WNT4, PTGIS, JSRP1, SMARCD3, CTGF, APOE, WWP2, PPP1R1B, RPLP1, IL1B, RBCK1, DAP, RAPGEF3, PI16, MAP2K5, CIB1, AUP1, PTPRF, SOCS3, RELA, SOCS1, TBC1D22A, TRIM37, HES1, PTHLH, TNNT3, ARRB2, ARRB1, PRKRIP1, TELO2, RNF25, PDGFRB, BIN1, EIF2AK2, MAD2L2, MVP, TRAF1, FGD2, CAV3, PALM, ABCA7, FXYD3, MYL4, MFNG, PODN, CYP1B1, SCN1B, E…	1116	2201	18042	1.38089	0.000472259	1.57456e-05	0.0030764
GOTERM_BP_2	GO:0065008~regulation of biological quality	270	20.595	3.40532e-06	HMGN3, FAM20A, CROCC, LTBP3, PTGS1, POSTN, SIDT2, SLC26A10, ACTG1, ISG15, CTGF, APOE, PPP1R1B, GRIN2C, WWP2, RAPGEF3, BCR, PTPRF, PDPN, POLB, VEGFC, MKS1, RPS19, SERPINF1, RYR3, CX3CR1, TBRG1, PDGFRB, DOC2G, UNC13B, ITGA2B, RBP4, PALM, CYP1B1, SCN1B, RBP1, GSDMD, SFXN3, ACP5, MIR27A, CACNB3, CD74, AHSG, NR1H2, ADRB3, CDC42EP1, VRK3, RAC3, DMD, AGRN, OLFM1, NR1H3, ASPSCR1, SCD1, LGALS3, SPHK1, CSR…	1116	3398	18042	1.28458	0.000650205	2.0981e-05	0.00423593
GOTERM_BP_2	GO:0050900~leukocyte migration	41	3.12738	4.64219e-06	RARRES2, AIF1, GPSM3, CXCL9, PLVAP, MYO9B, PF4, CX3CL1, ITGB3, CCL5, IL17RC, IL17RA, CD74, EDNRB, APOD, PTK2B, TEK, IL1B, TRPV4, LBP, THBS4, TRPM4, ICAM1, BCR, LGALS3, ARHGEF5, MYO1G, ITGA1, ANXA1, DBH, DAPK2, ECM1, NBL1, VEGFC, CORO1A, RPS19, CXCL16, CX3CR1, AOC3, ITGA2B, CAMK1D	1116	303	18042	2.18757	0.000886268	2.77078e-05	0.00577446
GOTERM_BP_2	GO:0051093~negative regulation of developmental process	86	6.55988	5.50315e-06	TSPO, EFNA1, LTBP3, CSPG4, POSTN, KANK1, H19, ARHGAP4, EDNRB, WNT4, IFT122, BHLHA15, HLX, SEMA3F, TRPV4, IL1B, CDK5RAP2, RAPGEF3, PI16, MAP2K5, CIB1, MT3, TRPM4, H2-K1, ARHGEF2, BCR, ARHGEF15, FLNA, HES1, PTHLH, SERPINF1, DLL4, CX3CR1, CNTN2, WNT9B, TCHP, FOXC2, FOXC1, MAD2L2, CAV3, RBP4, VIM, IL4RA, PML, PRKDC, PF4, CD74, AHSG, TRIM11, ADRB3, PTK2B, KATNA1, TEK, CLEC2D, MEG3, NFATC4, OLFM1, ETV4…	1116	845	18042	1.64536	0.00105055	3.18511e-05	0.00684538
GOTERM_BP_2	GO:0051050~positive regulation of transport	98	7.47521	6.98975e-06	SEPT5, TSPO, RARRES2, POSTN, FGF12, ANKRD1, IL17RC, KANK1, IL17RA, APOE, RBCK1, IL1B, RAPGEF3, CIB1, BCR, MFGE8, HES1, VEGFC, UNC13D, ARRB2, ARRB1, VAMP8, PDGFRB, BIN1, UNC13B, CAV3, ABCA7, RBP4, SCN1B, BLK, GSDMD, UNC93B1, CCL5, TRF, AHSG, NR1H2, DMD, TEK, NR1H3, LGALS3, SPHK1, PLK3, SFRP2, BBC3, CACNA1G, PON1, CACNA1H, SYTL2, H2-T23, TBC1D20, ANO1, DMAP1, RHOU, EDNRB, TMEM173, GPC3, CASP4, BOK,…	1116	1005	18042	1.57645	0.00133416	3.92653e-05	0.0086945
GOTERM_BP_2	GO:1902578~single-organism localization	263	20.061	7.16053e-06	RARRES2, HMGN3, PEAR1, AIF1, PTGS1, USE1, STOML1, POSTN, SIDT2, SLC26A10, APOD, CTGF, APOE, GRIN2C, WWP2, RAPGEF3, IFT27, BCR, PDPN, ABCC10, MAGED2, HES1, VEGFC, KRT18, UNC13D, ABCB1B, RYR3, APOL10B, PDGFRB, DOC2G, RAB13, UNC13B, RBP4, PALM, SLC2A10, SCN1B, GSDMD, SFXN3, CACNB3, CD74, AHSG, NR1H2, EPHB6, DMD, AGRN, NR1H3, ASPSCR1, LGALS3, SPHK1, UPK3B, S100A13, DVL1, SFRP5, ATP13A1, ATP6V0E2, ATP…	1116	3325	18042	1.27875	0.00136673	3.90754e-05	0.00890692
GOTERM_BP_2	GO:0006955~immune response	115	8.77193	7.90498e-06	AIF1, TSPAN6, NLRC5, KLHL6, ISG15, OASL2, CLEC4G, CFH, FAU, RBCK1, IL1B, SPON2, BCR, BST2, C4A, C4B, RELA, SOCS1, RELB, H2-DMB1, H2-DMB2, UNC13D, RPS19, ARRB2, VAMP8, CX3CR1, OAS1A, AKAP8, EIF2AK2, GBP3, A230050P20RIK, IFIH1, MFNG, IFITM3, BLK, GSDMD, UNC93B1, CACNB3, CX3CL1, CCL5, CD74, EPHB6, TEK, SEC61A1, NR1H3, LGALS3, CFB, BMX, MYO1G, ECM1, NFKBIL1, IKBKE, CORO1A, CXCL16, CD79B, H2-T23, TNK1…	1116	1233	18042	1.50784	0.00150872	4.19396e-05	0.00983289
GOTERM_BP_2	GO:0030155~regulation of cell adhesion	69	5.26316	8.03043e-06	EFNA1, AIF1, POSTN, FES, SCGB1A1, KANK1, WNT4, APOD, SPINT2, HLX, CLEC4G, TRPV4, IL1B, CSK, LAG3, MAP2K5, CIB1, HYAL1, ICAM1, CCDC88B, DAPK3, FLNA, HES1, VEGFC, UNC13D, RND1, FOXC2, MAD2L2, VSIG4, ADAM15, EMCN, CYP1B1, ASS1, SPOCK2, LRRC32, TNC, STX4A, IL4RA, PML, ITGB3, CX3CL1, VIT, CCL5, CTLA2A, CD74, EPHB6, RAC3, PTK2B, DMD, ITGAV, SMOC1, TEK, BCAS3, MYOC, FN1, EPO, LGALS3, H2-M3, ANXA1, CCDC8…	1116	639	18042	1.7457	0.00153264	4.14537e-05	0.00998893
GOTERM_BP_2	GO:0002682~regulation of immune system process	116	8.84821	8.65497e-06	RARRES2, AIF1, TSPAN6, NLRC5, KLHL6, ISG15, APOD, CLEC4G, CFH, RBCK1, LSM4, IL1B, ACIN1, SPON2, CIB1, BCR, C4A, BST2, C4B, RELA, SOCS1, HES1, VEGFC, RPS19, UNC13D, ARRB2, ABCB1B, VAMP8, VSIG4, EIF2AK2, CAR7, ITGA2B, RBP4, IFIH1, RBP1, BLK, UNC93B1, CACNB3, CX3CL1, ITGB3, CCL5, CD74, EPHB6, TEK, NR1H3, LGALS3, CFB, COX8A, MYO1G, REEP2, ECM1, NFKBIL1, CORO1A, CD79B, H2-T23, CD200, ADAR, HPS1, FES, …	1116	1249	18042	1.50147	0.00165174	4.35019e-05	0.0107657
GOTERM_BP_2	GO:0051094~positive regulation of developmental process	116	8.84821	9.8491e-06	TSPO, ANKRD1, MAGED1, MAMSTR, WNT4, PTGIS, CUL7, ISG15, SMARCD3, APOE, IL1B, RAPGEF3, ACIN1, SS18L1, CIB1, PTPRF, BAIAP2, RELA, ARNTL, ACTN3, CDO1, HES1, NCAM1, VEGFC, UNC13D, SERPINF1, ARRB2, CX3CR1, PDGFRB, TGFB1I1, BIN1, CAV3, PALM, CYP1B1, SCN1B, PTK7, MIR27A, CX3CL1, ITGB3, CCL5, TRF, CD74, RAC3, DMD, TEK, AGRN, OLFM1, FN1, BMP1, LGALS3, SPHK1, ITGA3, MUSTN1, ECM1, CACNA2D2, DVL1, PPIB, SFRP…	1116	1252	18042	1.49787	0.00187942	4.82344e-05	0.012251
GOTERM_BP_2	GO:0051716~cellular response to stimulus	516	39.3593	1.58766e-05	PEAR1, AIF1, OSMR, LTBP3, STOML1, RADIL, XRCC1, MAGED1, SHKBP1, GNG8, HMHA1, MAP3K6, CTGF, GRIN2C, PPP1R1B, LSM4, GNG2, MAP2K5, AUP1, MCRS1, PTPRF, PDPN, PTPRU, MKS1, MIRLET7B, RPS19, SERPINF1, RYR3, EIF2AK2, UNC13B, CYP1B1, ARHGEF25, CSF2RB2, CACNB3, XAB2, ADRB3, CDC42EP1, RAC3, SPHK1, COL16A1, USF1, DVL1, RGS3, TNK1, TNK2, LDLR, SLC20A1, PDIA5, BC029214, NOD1, TRPV4, LAG3, HYAL1, ARHGEF2, ARHGE…	1116	7253	18042	1.15014	0.00302786	7.58085e-05	0.0197478
GOTERM_BP_2	GO:0008283~cell proliferation	160	12.2044	1.70382e-05	TSPO, AIF1, LTBP3, OSMR, CSPG4, SIDT2, H19, MAGED1, WNT4, IFT122, APOD, SMARCD3, CTGF, APOE, CLEC4G, TGFBI, IL1B, LGI4, SLC25A27, GNG2, MAP2K5, CIB1, PTPRF, PDPN, RELA, IL11RA1, PTPRU, NCAM1, HES1, PTHLH, VEGFC, SERPINF1, DLL4, CX3CR1, TBRG1, PDGFRB, MYEOV2, VSIG4, EIF2AK2, MVP, CAV3, RBP4, PODN, CYP1B1, MVD, IFITM3, CLU, ITGB3, CX3CL1, CCL5, TRF, CD74, EPHB6, SMARCB1, ITGAV, TEK, DDX41, TRAF5, F…	1116	1874	18042	1.38029	0.00324904	7.93708e-05	0.0211925
GOTERM_BP_2	GO:0051707~response to other organism	98	7.47521	1.70871e-05	TSPO, APOBEC1, TSPAN6, HP, ANKRD1, IL17RC, SCGB1A1, IL17RA, GPX1, EDNRB, NLRC5, TMEM173, NOD1, ISG15, CD93, OASL2, TRPV4, IL1B, LSM4, FAU, NOS3, LBP, ACIN1, SPON2, TNIP2, H2-K1, HYAL1, ICAM1, CCDC88B, HYAL3, BCR, LTBR, BST2, ACTA2, BAIAP2, RELA, EXOSC5, CCDC130, UNC13D, CX3CR1, NPPB, OAS1A, AKAP8, EIF2AK2, GBP3, UNC13B, CAR7, A230050P20RIK, IFIH1, HAMP2, LITAF, ADAMTS13, IFITM3, GSDMD, CLU, IL4RA…	1116	1027	18042	1.54268	0.00325834	7.77033e-05	0.0212533
GOTERM_BP_2	GO:0098602~single organism cell adhesion	80	6.10221	1.93804e-05	EFNA1, AIF1, CLDN5, POSTN, RADIL, SCGB1A1, KANK1, ACTG1, WNT4, CD93, SPINT2, HLX, CLEC4G, TRPV4, IL1B, IZUMO1, CSK, TNIP1, LAG3, MAP2K5, CIB1, ICAM1, CCDC88B, ICAM4, PDPN, ICAM2, RELB, PTPRU, CLIC1, FLNA, NCAM1, HES1, UNC13D, DLL4, GADD45G, MAD2L2, VSIG4, ITGA2B, PSMB10, EMCN, CYP1B1, ASS1, LRRC32, IL4RA, ITGB5, PRKDC, ITGB3, CCL5, CTLA2A, CD74, MYL9, EPHB6, RAC3, ITGAV, FAT1, TEK, BCL3, MYOC, FN…	1116	796	18042	1.62479	0.00369485	8.60822e-05	0.0241054
GOTERM_BP_2	GO:0042221~response to chemical	309	23.5698	3.96705e-05	RARRES2, SEC31A, AIF1, EFNA1, LTBP3, OSMR, POSTN, SZT2, XRCC1, SIDT2, GNG8, ISG15, APOD, CTGF, PPP1R1B, RAPGEF3, AUP1, MAP2K5, BCR, GJD3, PTPRF, CYP2D22, AARS, POLB, PTPRU, HES1, VEGFC, MIRLET7B, KRT18, RPS19, SERPINF1, HAS1, ABCB1B, RYR3, CX3CR1, KRT14, PDGFRB, RAB13, TGFB1I1, EIF2AK2, UNC13B, RBP4, SCN1B, CYP1B1, RBP1, CSF2RB2, ACP5, MIR27A, MYO9B, CD74, AHSG, MIR382, NR1H2, ADRB3, AGRN, NR1H3,…	1116	4096	18042	1.2196	0.00754858	0.000172195	0.0493366
GOTERM_BP_2	GO:0040017~positive regulation of locomotion	52	3.96644	8.04044e-05	INSL3, RARRES2, AIF1, POSTN, MMP3, SEMA3F, IL1B, TRPV4, RAPGEF3, LBP, CIB1, ICAM1, HYAL1, PDPN, DAPK2, DAPK3, VEGFC, PDGFRB, FOXC2, TMSB4X, CAMK1D, ITGA2B, AOC3, MEGF8, CYP1B1, STX4A, GPSM3, CXCL9, PLVAP, PF4, CX3CL1, ITGB3, CCL5, CD74, TRF, P2RY6, PTK2B, ITGAV, TEK, BCAS3, MYOC, FN1, THBS4, COL18A1, LGALS3, SPHK1, ITGA3, ANXA3, CORO1A, SEMA6C, ITGA5, CXCL16	1116	474	18042	1.77356	0.0152405	0.000341228	0.0999725
GOTERM_BP_2	GO:0009607~response to biotic stimulus	99	7.55149	8.39469e-05	TSPO, APOBEC1, TSPAN6, HP, ANKRD1, IL17RC, SCGB1A1, IL17RA, GPX1, EDNRB, NLRC5, TMEM173, NOD1, ISG15, PRRT2, CD93, OASL2, TRPV4, IL1B, LSM4, FAU, NOS3, LBP, ACIN1, SPON2, TNIP2, H2-K1, HYAL1, ICAM1, CCDC88B, HYAL3, BCR, LTBR, BST2, ACTA2, BAIAP2, RELA, EXOSC5, CCDC130, UNC13D, CX3CR1, NPPB, OAS1A, AKAP8, EIF2AK2, GBP3, UNC13B, CAR7, A230050P20RIK, IFIH1, HAMP2, LITAF, ADAMTS13, IFITM3, GSDMD, CLU…	1116	1084	18042	1.47648	0.0159067	0.000348516	0.104375
GOTERM_BP_2	GO:0040013~negative regulation of locomotion	34	2.59344	0.000151295	SLURP1, PODN, CYP1B1, AIF1, CX3CL1, KANK1, ARHGAP4, WNT4, APOD, SPINT2, APOE, SEMA3F, CNN2, OLFM1, MAP2K5, BCR, BST2, EGFL7, DPYSL3, PTPRU, SLC9A3R1, NBL1, FBLN1, SEMA6C, SERPINF1, HAS1, SFRP2, DLL4, CX3CR1, SULF1, ARAP3, IGFBP3, ADAM15, IGFBP5	1116	271	18042	2.02829	0.0284859	0.000614694	0.188039
GOTERM_BP_2	GO:0045785~positive regulation of cell adhesion	42	3.20366	0.000166155	SPOCK2, AIF1, IL4RA, STX4A, CX3CL1, ITGB3, CCL5, VIT, CD74, WNT4, EPHB6, PTK2B, RAC3, HLX, DMD, SMOC1, ITGAV, TEK, IL1B, MYOC, EPO, FN1, CIB1, ICAM1, HYAL1, CCDC88B, H2-M3, CCDC80, ANXA1, IGF2, ITGA3, COL16A1, FLNA, EMILIN1, HES1, VEGFC, CORO1A, UNC13D, ITGA5, FOXC2, H2-T23, JAK3	1116	366	18042	1.85519	0.0312398	0.000660993	0.20649
GOTERM_BP_2	GO:0044419~interspecies interaction between organisms	63	4.80549	0.000284015	APOBEC1, TSPAN6, NLRC5, GPX1, TMEM173, ISG15, CD93, APOE, OASL2, LSM4, ACIN1, VPS16, LBP, SPON2, TNIP1, ICAM1, HYAL1, HYAL3, BST2, ACTA2, EXOSC5, CCDC130, UNC13D, VAMP8, OAS1A, EIF2AK2, GBP3, CAR7, A230050P20RIK, IFIH1, IFITM3, CLU, PML, CXCL9, UNC93B1, ITGB3, CCL5, TRIM11, SLC35B3, SMARCB1, ITGAV, TAP1, BCL3, MIR24-1, MIR24-2, DDX41, ZBP1, SCD1, ALPK1, COX8A, MAPK11, REEP2, USF1, STAT2, IFIT3, I…	1116	639	18042	1.5939	0.052809	0.00110662	0.352724
GOTERM_BP_2	GO:0044085~cellular component biogenesis	206	15.7132	0.000290688	AIF1, H1FX, RNF213, ACTG1, WDR74, SHKBP1, SFSWAP, APOD, CTGF, APOE, LSM4, RAPGEF3, RPL12, PAN2, H1F0, GJD3, RRP7A, HES1, MKS1, RPS18, RPS19, RPS16, HAS1, RYR3, RPS15, KRT14, PDGFRB, RAB13, EIF2AK2, BIN1, UNC13B, PALM, TPPP3, GSDMD, 2410089E03RIK, ASAP3, ASL, XAB2, CD74, AHSG, NR1H2, PPAN, CDC42EP1, RAC3, DMD, CDA, AGRN, RPS21, OLFM1, TMEM120A, LCMT1, PTPN13, COL16A1, RPS5, RPS8, NOP14, ADAR, MYO7…	1116	2654	18042	1.25484	0.0540158	0.00110997	0.360998
GOTERM_BP_2	GO:0042330~taxis	55	4.19527	0.000296448	RARRES2, EFNA1, AIF1, IL17RC, FES, IL17RA, EDNRB, UNC5B, SEMA3F, IL1B, TRPV4, LBP, TRPM4, ARHGEF5, DAPK2, NCAM1, VEGFC, RPS19, ARRB2, CX3CR1, CNTN2, PDGFRB, RAB13, CAMK1D, MEGF8, SCN1B, STX4A, GPSM3, CXCL9, MYO9B, PF4, CX3CL1, ITGB3, CCL5, CD74, PTK2B, ITGAV, MEG3, AGRN, ETV4, FN1, THBS4, LGALS3, ITGA1, ANXA1, NLGN2, DPYSL4, DPYSL2, DVL1, LSP1, NBL1, CORO1A, SEMA6C, CXCL16, ECSCR	1116	538	18042	1.65273	0.0550562	0.00110977	0.368139
GOTERM_BP_2	GO:0044764~multi-organism cellular process	59	4.50038	0.000374636	APOBEC1, TSPAN6, NLRC5, TMEM173, ISG15, CD93, APOE, OASL2, LSM4, ACIN1, VPS16, SPON2, ICAM1, HYAL1, HYAL3, BST2, ACTA2, EXOSC5, CCDC130, UNC13D, VAMP8, OAS1A, EIF2AK2, CAR7, A230050P20RIK, IFIH1, IFITM3, GSDMD, CLU, PML, CXCL9, UNC93B1, ITGB3, CCL5, TRIM11, SLC35B3, SMARCB1, ITGAV, TAP1, BCL3, MIR24-1, MIR24-2, DDX41, ZBP1, ALPK1, COX8A, MAPK11, REEP2, USF1, STAT2, IFIT3, IKBKE, PPIB, GTF2F1, IFI…	1116	594	18042	1.60578	0.0690678	0.00137538	0.465028
GOTERM_BP_2	GO:0051234~establishment of localization	325	24.7902	0.000397711	HMGN3, RARRES2, PEAR1, SEC31A, AIF1, CROCC, PTGS1, USE1, STOML1, POSTN, SIDT2, SLC26A10, APOD, APOE, GRIN2C, CTGF, WWP2, RAPGEF3, IFT27, AUP1, BCR, PDPN, ABCC10, MAGED2, HES1, VEGFC, KRT18, UNC13D, ABCB1B, RYR3, TBRG1, RPS15, APOL10B, PDGFRB, DOC2G, RAB13, BIN1, UNC13B, PALM, RBP4, SLC2A10, SCN1B, RBP1, GSDMD, SFXN3, CACNB3, CD74, AHSG, NR1H2, EPHB6, DMD, AGRN, NR1H3, ASPSCR1, LGALS3, SPHK1, FDXR…	1116	4467	18042	1.17622	0.0731634	0.00143252	0.493606
GOTERM_BP_2	GO:0050794~regulation of cellular process	726	55.3776	0.000399372	PEAR1, AIF1, OSMR, LTBP3, PTGS1, USE1, STOML1, CLK1, RADIL, CITED4, GNG8, MAGED1, SHKBP1, HMHA1, MAMSTR, MAP3K6, CLK3, ISG15, CUL7, PPP1R1B, GRIN2C, CTGF, CUL9, RPLP1, CLK4, DHX34, LSM4, GNG2, DDAH2, MAP2K5, MCRS1, PTPRF, PDPN, PTPRU, MKS1, MIRLET7B, RPS19, UNC13D, SERPINF1, BACE2, RYR3, PRKRIP1, DOC2G, EIF2AK2, UNC13B, SCN1B, CYP1B1, IGFBPL1, ARHGEF25, CSF2RB2, ACP5, CACNB3, ADRB3, CDC42EP1, RPS…	1116	10870	18042	1.07976	0.0734574	0.00141188	0.495662
GOTERM_BP_2	GO:0009893~positive regulation of metabolic process	228	17.3913	0.000475954	ADCY4, RARRES2, HMGN3, AIF1, EFNA1, FAM20A, CITED4, MAGED1, MAP3K6, ACTG2, MAMSTR, CTGF, APOE, WWP2, RPLP1, RAPGEF3, DDAH2, MAP2K5, ZFP467, PRKCDBP, HES1, VEGFC, RPS19, PDGFRB, ZFP821, TGFB1I1, EIF2AK2, MAD2L2, CYP1B1, ELL, CD74, NR1H2, PLAGL1, ADRB3, VRK3, AGRN, OLFM1, NR1H3, MDFI, SCD1, BMP1, SPHK1, USF1, DVL1, SFRP2, TNK2, ADAR, LDLR, PHF23, GLI1, EDNRB, NOD1, TRPV4, NOS3, SERTAD1, SYMPK, ICAM…	1116	3004	18042	1.22703	0.0869173	0.00165189	0.59045
GOTERM_BP_2	GO:0045926~negative regulation of growth	31	2.36461	0.000532129	CAV3, RBP4, PML, H19, AHSG, ARHGAP4, ADRB3, TSPYL2, GPC3, SEMA3F, MT2, CDA, LBP, PI16, SERTAD1, MT3, SCD1, HYAL1, BST2, NDUFA13, MAPK11, SFRP5, SEMA6C, BBC3, SFRP2, TCHP, NPPB, TNK1, NPPA, ADAM15, IGFBP5	1116	255	18042	1.96536	0.0966667	0.00181378	0.659927
GOTERM_BP_2	GO:0043500~muscle adaptation	17	1.29672	0.000699222	CAV3, ACTA1, AIF1, CDK9, ACTN3, TNNI1, COL14A1, ECE1, TNNT1, NPPB, PDE9A, NOS3, PI16, CASQ1, NPPA, MYOC, IGFBP5	1116	105	18042	2.61746	0.125058	0.00234108	0.866322
GOTERM_BP_2	GO:0043433~negative regulation of sequence-specific DNA binding transcription factor activity	20	1.52555	0.000770776	CYP1B1, NFKBIL1, FLNA, SIGIRR, FOXS1, PTHLH, TRIM37, SFRP5, NLRC5, PTGIS, ARRB2, ARRB1, WWP2, ID1, RBCK1, CDK5RAP3, DAP, ID3, MAD2L2, MAP2K5	1116	137	18042	2.3601	0.136943	0.002536	0.954585
GOTERM_BP_2	GO:0009719~response to endogenous stimulus	131	9.99237	0.000811308	RARRES2, TSPO, APOBEC1, AIF1, LTBP3, POSTN, ANKRD1, FGF12, MMP3, KANK1, WNT4, PPP1R1B, CTGF, IL1B, RAPGEF3, CIB1, PTPRF, SOCS3, BAIAP2, RELA, SOCS1, AARS, ARNTL, PTPRU, CDO1, NCAM1, HES1, MIRLET7B, SERPINF1, ARRB2, TIMELESS, HAS1, DLL4, RYR3, CX3CR1, TGFB1I1, RAB13, AKAP8, CAV3, PAM, RBP4, ASS1, ADAMTSL2, PAQR6, ITGB5, ITGB3, CCL5, MDK, AHSG, MIR382, NR1H2, P2RY6, TEK, NR1H3, BMP1, CFB, ITGA3, UC…	1116	1608	18042	1.31706	0.143604	0.00262405	1.00455
GOTERM_BP_2	GO:0044700~single organism signaling	429	32.7231	0.000899578	PEAR1, AIF1, LTBP3, OSMR, PTGS1, STOML1, RADIL, MAGED1, SHKBP1, GNG8, MAP3K6, HMHA1, CTGF, GRIN2C, PPP1R1B, GNG2, MAP2K5, PTPRF, PDPN, PTPRU, MKS1, MIRLET7B, RPS19, DOC2G, EIF2AK2, UNC13B, CYP1B1, SCN1B, ARHGEF25, CSF2RB2, CACNB3, ADRB3, CDC42EP1, RAC3, SPHK1, DVL1, RGS3, TNK1, TNK2, SLC20A1, NOD1, TRPV4, LAG3, ARHGEF2, ARHGEF1, EGFL7, ARHGEF5, NDUFA13, CNPY2, ARHGEF15, TLE2, FLNA, INHBB, DOK1, D…	1116	6137	18042	1.13011	0.157934	0.00286084	1.11328
GOTERM_BP_2	GO:0032844~regulation of homeostatic process	49	3.7376	0.0010689	TSPO, HMGN3, LDLR, LTBP3, ANO1, FGF12, SIDT2, GJA5, EDNRB, JSRP1, ISG15, BOK, IL1B, TRPV4, CSK, RTEL1, TRPM4, ARRB1, RYR3, NPPB, CASQ1, CAR7, CAV3, SCN1B, STX4A, PML, CXCL9, ITGB3, CCL5, CD74, TRF, AHSG, TPCN2, NR1H2, MIR410, MIR125A, PTK2B, SMARCB1, ITGAV, DMD, MYOC, NR1H3, EPO, SMG5, ANXA1, CORO1A, BBC3, BAX, CACNA1G	1116	490	18042	1.61667	0.184757	0.00334307	1.32155
GOTERM_BP_2	GO:0044763~single-organism cellular process	821	62.624	0.00118422	AIF1, NEAT1, OSMR, USE1, RADIL, SHKBP1, MAMSTR, MAP3K6, HMHA1, ISG15, CUL7, GRIN2C, CUL9, PDPN, OLFML2A, UNC13D, SERPINF1, TAGLN, RYR3, DOC2G, EIF2AK2, UNC13B, SCN1B, CYP1B1, ARHGEF25, CSF2RB2, 2410089E03RIK, CACNB3, ASL, RAC3, AHNAK2, TMEM120A, ENGASE, PRPSAP1, COL16A1, USF1, EMILIN1, COL14A1, RGS3, TMEM119, ACAD10, TAF1C, LDLR, SLC20A1, PMVK, VKORC1, SLC22A1, KDELR2, HYAL1, EGFL7, CNPY2, ARHGEF…	1116	12536	18042	1.05878	0.202538	0.00364368	1.46317
GOTERM_BP_2	GO:0071704~organic substance metabolic process	694	52.9367	0.00155966	RPL19, AIF1, RPL13, PTGS1, USE1, DQX1, RPLP2, CLK1, XRCC1, CITED4, WDR74, MAGED1, MAMSTR, ACTG2, MAP3K6, CLK3, DHX38, ISG15, CUL7, PPP1R1B, GRIN2C, CTGF, CUL9, RPLP1, CLK4, DHX34, LSM4, FAU, SMOX, RPL12, DDAH2, MAP2K5, AUP1, MCRS1, PTPRF, C4A, CYP2D22, PDPN, C4B, PTPRU, MIRLET7B, RPS18, RPS19, SERPINF1, RPS16, BACE2, PRKRIP1, RPS15, RPS12, EIF2AK2, ADAMTS2, CYP1B1, MGAT5B, UBA7, ASL, XAB2, ADRB3,…	1116	10445	18042	1.07417	0.257793	0.004721	1.92291
GOTERM_BP_2	GO:0043900~regulation of multi-organism process	44	3.35622	0.00217386	A230050P20RIK, IFITM3, PML, PRDX4, TSPAN6, CCL5, TRIM11, EDNRB, TMEM173, NOD1, ISG15, SLC35B3, CD93, RSPO1, SMARCB1, APOE, ITGAV, TAP1, LSM4, MIR24-1, LBP, MIR24-2, TEKT4, ACIN1, CIB1, SCD1, ALPK1, OVGP1, BST2, COX8A, REEP2, NFKBIL1, STAT2, INHBB, PPIB, RAB34, CACNA1H, IRF3, OAS1A, EIF2AK2, UNC13B, TBC1D20, CAR7, ADAR	1116	442	18042	1.60935	0.340095	0.00647363	2.67079
GOTERM_BP_2	GO:1904951~positive regulation of establishment of protein localization	50	3.81388	0.00236981	ANO1, POSTN, DMAP1, ANKRD1, IL17RC, RHOU, IL17RA, KANK1, TMEM173, CASP4, IL1B, TRPV4, RBCK1, RAPGEF3, CIB1, RAMP3, TRPM4, ARHGEF5, FLNA, HES1, VEGFC, ARRB1, VAMP8, UNC13B, WDR46, RBP4, BLK, GSDMD, IL4RA, STX4A, UNC93B1, SFN, NR1H2, TNFRSF1A, TEK, BCAS3, MICALL2, KAT2A, SPHK1, NLGN2, MAPK11, ITGA3, RPL28, PLK3, SFRP2, BBC3, RAB34, H2-T23, IRF3, SLC17A9	1116	522	18042	1.54853	0.364391	0.00694762	2.90828
GOTERM_BP_2	GO:0019222~regulation of metabolic process	422	32.1892	0.00238769	AIF1, CLK1, CITED4, MAGED1, MAP3K6, ACTG2, MAMSTR, ISG15, CLK3, CTGF, GRIN2C, PPP1R1B, CLK4, RPLP1, DHX34, DDAH2, MAP2K5, MCRS1, MIRLET7B, RPS19, SERPINF1, BACE2, PRKRIP1, EIF2AK2, CYP1B1, ACP5, ADRB3, NAT14, SPHK1, UPK3B, PRPSAP1, USF1, RPS5, DVL1, SYTL2, TNK2, TAF1C, LDLR, BSCL2, PHF23, MIR133A-2, NOD1, HLX, TRPV4, BRD9, LAG3, SERTAD1, SYMPK, ARHGEF2, EXOSC6, ACTA1, ACTA2, ARHGEF5, NDUFA13, CNP…	1116	6098	18042	1.11878	0.366563	0.00689422	2.92992
GOTERM_BP_2	GO:0009892~negative regulation of metabolic process	192	14.6453	0.00342701	TSPO, APOBEC1, AIF1, EFNA1, RBM3, ANKRD1, MMP3, H19, MAGED1, EIF4EBP3, SFSWAP, SIN3B, WNT4, PTGIS, ISG15, APOD, CTGF, APOE, GRIN2C, WWP2, PPP1R1B, DHX34, IL1B, DAP, ACIN1, RAPGEF3, PI16, MAP2K5, CIB1, BCR, SOCS3, RELA, SOCS1, RELB, HDAC10, PRKCDBP, ARNTL, ACTN3, H2AFJ, FOXN3, TRIM37, HES1, MIRLET7B, RPS19, TIMELESS, SERPINF1, ARRB2, ARRB1, DLL4, BACE2, PRKRIP1, OPHN1, EIF2AK2, MAD2L2, LRRK1, MVP,…	1116	2579	18042	1.20357	0.480913	0.00973859	4.18043
GOTERM_BP_2	GO:0044238~primary metabolic process	653	49.8093	0.00401848	RPL19, AIF1, RPL13, PTGS1, USE1, DQX1, RPLP2, CLK1, XRCC1, CITED4, WDR74, MAGED1, MAMSTR, MAP3K6, DHX38, ISG15, CUL7, CLK3, PPP1R1B, CTGF, GRIN2C, CUL9, RPLP1, CLK4, DHX34, LSM4, FAU, RPL12, DDAH2, MAP2K5, AUP1, MCRS1, PTPRF, C4A, CYP2D22, PDPN, C4B, PTPRU, MIRLET7B, RPS18, RPS19, RPS16, BACE2, PRKRIP1, RPS15, RPS12, EIF2AK2, ADAMTS2, CYP1B1, MGAT5B, UBA7, ASL, XAB2, ADRB3, RPS29, NAGA, RPS20, RP…	1116	9853	18042	1.07143	0.536559	0.0112462	4.88545
GOTERM_BP_2	GO:0006807~nitrogen compound metabolic process	447	34.0961	0.00401976	RPL19, AIF1, RPL13, DQX1, RPLP2, CLK1, XRCC1, CITED4, MAGED1, WDR74, MAMSTR, DHX38, CLK3, CTGF, PPP1R1B, CLK4, RPLP1, DHX34, LSM4, FAU, SMOX, RPL12, DDAH2, MAP2K5, MCRS1, CYP2D22, MIRLET7B, RPS18, RPS19, RPS16, BACE2, RPS15, RPS12, EIF2AK2, CYP1B1, ACP5, ASL, XAB2, ADRB3, RPS29, RPS20, RPS21, NAT14, DHX57, SPHK1, PRPSAP1, USF1, RPS5, RPS8, DVL1, TAF1C, LDLR, BC029214, MIR133A-2, NOD1, XYLT2, HLX,…	1116	6537	18042	1.10548	0.536673	0.0110877	4.88698
GOTERM_BP_2	GO:0009628~response to abiotic stimulus	94	7.1701	0.00416168	TSPO, APOBEC1, AIF1, CLDN3, RBM3, ANO1, POSTN, ANKRD1, MIR133A-2, XRCC1, GPX1, PTGIS, CASP4, PPP1R1B, CTGF, ACTR5, TRPV4, IL1B, NOS3, MT3, HYAL1, ICAM1, STX1A, HYAL3, LTBR, ACTA1, RELA, RELB, POLB, INHBB, VEGFC, MIRLET7B, ARRB2, SERPINF1, ARRB1, KRT14, PDGFRB, NPPB, MYEOV2, MDM4, TGFB1I1, MFAP4, EEF1D, CASQ1, NPPA, CAV3, RBP4, PAM, PALM, TNC, PML, PRKDC, WTIP, BRSK1, TNFRSF1A, CD9, ADRB3, MTHFR, …	1116	1148	18042	1.32375	0.549114	0.0113146	5.05543
GOTERM_BP_2	GO:0044710~single-organism metabolic process	260	19.8322	0.00540927	ADCY4, RARRES2, EFNA1, B3GALT4, PTGS1, MAGED1, MAP3K6, APOD, CTGF, APOE, OASL2, SMOX, RAPGEF3, DDAH2, AUP1, MAP2K5, BCR, CYP2D22, PDPN, AARS, PRKCDBP, ALDH16A1, MGAT1, PGLS, RPS19, HAS1, ACAP1, PDGFRB, EIF2AK2, ADAMTS2, RBP4, PALM, ENPP6, CYP1B1, MGAT5B, RBP1, PFKFB4, ASL, CD74, TK2, NR1H2, ADRB3, VRK3, DMD, NAGA, CDA, NR1H3, MDFI, SCD1, SCD2, SPHK1, FDXR, PCDH12, TKT, AARSD1, ENGASE, PRPSAP1, US…	1116	3641	18042	1.15444	0.64512	0.0144853	6.5245
GOTERM_BP_2	GO:0051235~maintenance of location	31	2.36461	0.00558615	TSPO, GM2A, GRIK5, CXCL9, BSCL2, PML, ITGB3, TPCN2, NR1H2, JSRP1, PTK2B, APOE, ITGAV, DMD, IL1B, CCDC22, NR1H3, KDELR2, LGALS3, FBN1, TMSB10, FLNA, NBL1, IKBKE, CORO1A, DGAT1, BBC3, RYR3, BAX, TMSB4X, CASQ1	1116	297	18042	1.68743	0.656973	0.0147505	6.73108
GOTERM_BP_2	GO:0044237~cellular metabolic process	647	49.3516	0.0061794	RPL19, AIF1, RPL13, PTGS1, DQX1, RPLP2, CLK1, XRCC1, CITED4, WDR74, MAGED1, MAMSTR, MAP3K6, DHX38, ISG15, CUL7, CLK3, PPP1R1B, CTGF, CUL9, RPLP1, CLK4, DHX34, LSM4, FAU, SMOX, RPL12, DDAH2, MAP2K5, AUP1, MCRS1, PTPRF, CYP2D22, PDPN, PTPRU, MIRLET7B, RPS18, RPS19, RPS16, BACE2, PRKRIP1, RPS15, RPS12, EIF2AK2, CYP1B1, MGAT5B, UBA7, ACP5, ASL, XAB2, ADRB3, RPS29, NAGA, RPS20, RPS21, NAT14, DHX57, SP…	1116	9794	18042	1.06798	0.693925	0.0160874	7.42088
GOTERM_BP_2	GO:0044089~positive regulation of cellular component biogenesis	42	3.20366	0.00642957	CAV3, PALM, CLSTN3, CLU, ARPC4, MMP3, FES, SYNPO2L, NR1H2, WNT4, SORBS3, CDC42EP1, GPM6A, PTK2B, CTGF, TEK, RAPGEF3, LMOD1, AGRN, BCAS3, MYOC, PAN2, ICAM1, HYAL1, BAIAP2, ARHGEF5, FSCN1, NLGN2, DPYSL3, ARHGEF15, COL16A1, AMIGO2, CORO1A, PSMC5, PSMC4, BBC3, ID1, BAX, KCTD17, FOXC2, BIK, UNC13B	1116	443	18042	1.53273	0.708295	0.016511	7.71036
GOTERM_BP_2	GO:0051051~negative regulation of transport	47	3.58505	0.00654684	CAV3, HAMP2, LITAF, LRRC32, PTGS1, CABP1, PML, STOML1, CX3CL1, FGF12, ITGB3, CD74, NR1H2, APOD, PTK2B, WWP2, BOK, ITGAV, KCNE1, IL1B, NOS3, CNN2, SH2B2, CCDC22, AGRN, CSK, NR1H3, EPO, FN1, SERGEF, ICAM1, GNAO1, BCR, LGALS3, BST2, ANXA1, AHI1, UPK3B, NPY1R, SLC9A3R1, HES1, SFRP5, INHBB, CORO1A, VAMP8, NUCB2, ABCC8	1116	510	18042	1.48987	0.714798	0.0165883	7.84578
GOTERM_BP_2	GO:0002683~negative regulation of immune system process	39	2.97483	0.00657207	LRRC32, IL4RA, TSPAN6, PRKDC, PF4, SCGB1A1, CD74, PLCL2, NLRC5, GPX1, APOD, PTK2B, HLX, CLEC4G, TAP1, CLEC2D, LAG3, NR1H3, CIB1, BCR, H2-M3, LGALS3, BST2, FBN1, ANXA1, IGF2, NFKBIL1, HES1, NBL1, RPS19, ARRB2, IRF3, H2-T23, JAK3, VSIG4, CD200, TMEM176B, TMEM176A, ADAR	1116	404	18042	1.56064	0.716178	0.0164346	7.87489
GOTERM_BP_2	GO:0016049~cell growth	43	3.27994	0.00911045	CAV3, MEGF8, NDN, PML, POSTN, ITGB3, SFN, AHSG, ARHGAP4, PPAN, TSPYL2, PTK2B, APOE, SEMA3F, ITGAV, CDA, PI16, OLFM1, SEC61A1, SERTAD1, FN1, MAP2K5, MT3, CIB1, HYAL1, ACTA1, BST2, SPHK1, NDUFA13, DPYSL2, DVL1, SEMA6C, ATP6V0E2, COL14A1, NUPR1, BBC3, SFRP2, CXCL16, TCHP, NPPB, TNK1, NPPA, ADAM15	1116	466	18042	1.49177	0.82589	0.0224465	10.7606
GOTERM_BP_2	GO:0033036~macromolecule localization	196	14.9504	0.00970516	HMGN3, SEC31A, CROCC, USE1, POSTN, SIDT2, APOD, APOE, GRIN2C, WWP2, RAPGEF3, IFT27, AUP1, MCRS1, BCR, PTPRU, HES1, VEGFC, KRT18, APOL10B, RAB13, UNC13B, RBP4, PALM, 2410089E03RIK, GSDMD, CACNB3, CD74, NR1H2, EPHB6, DMD, AGRN, NR1H3, ASPSCR1, LGALS3, SPHK1, S100A13, DVL1, SFRP5, SFRP2, PON1, SYTL2, LDLR, MYO7A, AP2S1, BSCL2, DMAP1, GJA5, RINL, CEP250, TRPV4, KDELR2, STX1A, ARHGEF5, RAB4B, NDUFA13,…	1116	2705	18042	1.17141	0.844753	0.0235984	11.4246
GOTERM_BP_2	GO:0044087~regulation of cellular component biogenesis	66	5.03432	0.0114989	CLSTN3, PHF23, FES, MMP3, SYNPO2L, KANK1, WNT4, APOD, CTGF, LMOD1, VPS16, RAPGEF3, CDK5RAP2, PAN2, HYAL1, ICAM1, STX1A, ARHGEF2, BAIAP2, ARHGEF5, TMSB10, ARHGEF15, DAPK3, FLNA, TRIM37, NCAM1, AMIGO2, TCHP, FOXC2, TMSB4X, EIF2AK2, UNC13B, CAV3, PALM, BLK, CLU, ARPC4, ASAP3, NR1H2, SORBS3, CDC42EP1, GPM6A, PTK2B, TEK, AVIL, AGRN, BCAS3, MYOC, LCMT1, HCK, FSCN1, NLGN2, DPYSL3, AMBRA1, EHMT2, COL16A1…	1116	792	18042	1.34722	0.890191	0.0275749	13.3998
GOTERM_BP_2	GO:0043901~negative regulation of multi-organism process	18	1.373	0.01448	SCD1, A230050P20RIK, OVGP1, BST2, IFITM3, PRDX4, PML, TSPAN6, CCL5, NFKBIL1, TRIM11, ISG15, ITGAV, IRF3, LBP, OAS1A, EIF2AK2, ADAR	1116	154	18042	1.88961	0.938327	0.0342244	16.5932
GOTERM_BP_2	GO:0009056~catabolic process	128	9.76354	0.0193289	RARRES2, ALDH1L1, USE1, MMP3, DNASE1L2, RNF213, CUL7, ISG15, WWP2, GRIN2C, APOE, CUL9, ASPG, DHX34, RBCK1, LSM4, IL1B, SMOX, DDAH2, 2010111I01RIK, AUP1, PAN2, DFFB, RELA, ARNTL, ACTN3, NAPSA, CDO1, RNASEH2C, MGAT1, MIRLET7B, SEC61B, ARRB2, ARRB1, BACE2, ACAP1, OPHN1, TGFB1I1, MAD2L2, ADAMTS2, STX5A, ENPP6, CYP1B1, CLU, UBA7, ECE1, NAGA, MIRLET7C-2, CDA, GALE, CCDC22, OVGP1, SMG5, MRC2, PSMB8, PSM…	1116	1725	18042	1.19961	0.975958	0.0449811	21.5567
GOTERM_BP_2	GO:0019882~antigen processing and presentation	17	1.29672	0.0207212	PSMB10, H2-K1, ICAM1, RAB3B, H2-M3, RELB, UNC93B1, H2-DMB1, CD74, H2-DMB2, PSMB8, PSMB9, NOD1, ABCB1B, TAP1, RAB34, H2-T23	1116	148	18042	1.85698	0.981672	0.0476021	22.9309
GOTERM_BP_2	GO:0042267~natural killer cell mediated cytotoxicity	9	0.686499	0.0210244	CORO1A, UNC13D, ARRB2, H2-M3, TAP1, CLEC2D, H2-T23, IGF2, LAG3	1116	56	18042	2.59821	0.982725	0.0477212	23.2272
GOTERM_BP_2	GO:0009058~biosynthetic process	397	30.2822	0.027709	RPL19, AIF1, RPL13, PTGS1, RPLP2, CITED4, MAGED1, MAMSTR, CTGF, PPP1R1B, RPLP1, FAU, RPL12, DDAH2, MAP2K5, MCRS1, CYP2D22, MIRLET7B, RPS18, RPS19, RPS16, BACE2, RPS15, RPS12, EIF2AK2, MGAT5B, CYP1B1, ACP5, ASL, XAB2, ADRB3, RPS29, RPS20, RPS21, NAT14, SPHK1, PRPSAP1, ENGASE, USF1, RPS5, RPS8, DVL1, TAF1C, LDLR, MIR133A-2, PMVK, NOD1, XYLT2, HLX, VKORC1, TRPV4, BRD9, LAG3, SERTAD1, MRI1, ZDHHC1, H…	1116	5924	18042	1.08342	0.995332	0.0618958	29.4994
GOTERM_BP_2	GO:0048589~developmental growth	58	4.4241	0.0280008	POSTN, MIR133A-2, FOXS1, H19, ARHGAP4, GPX1, APOD, APOE, HLX, SEMA3F, PI16, MT3, ACTN3, PTHLH, NCAM1, NPPB, FOXC2, PDGFRB, FOXC1, NPPA, ADAM15, CAV3, MEGF8, RBP4, NACA, NDN, TNC, PTK7, PRKDC, LLGL2, ADRB3, COMP, MEG3, AGRN, OLFM1, THBS3, FN1, ERCC2, KAT2A, EVC, SELM, ANXA1, IGF2, MAPK11, NPY1R, DPYSL2, MUSTN1, EHMT2, CACNA2D2, RPL29, DVL1, SFRP5, SEMA6C, COL14A1, PPIB, SFRP2, SALL1, ATP8A2	1116	714	18042	1.31326	0.995593	0.0618234	29.7622
GOTERM_BP_2	GO:0032846~positive regulation of homeostatic process	22	1.67811	0.0345247	TRPM4, LTBP3, ANO1, STX4A, ANXA1, CXCL9, PML, ITGB3, CCL5, TRF, AHSG, EDNRB, ISG15, ARRB1, SMARCB1, BAX, IL1B, TRPV4, NPPB, RTEL1, NR1H3, CAR7	1116	222	18042	1.6021	0.998782	0.075065	35.4064
GOTERM_BP_2	GO:0031342~negative regulation of cell killing	5	0.381388	0.0501966	ARRB2, TAP1, CLEC2D, H2-T23, IGF2	1116	23	18042	3.51449	0.999947	0.106906	47.3041
GOTERM_BP_2	GO:0045321~leukocyte activation	62	4.72921	0.0518315	AIF1, HPS1, FES, SCGB1A1, WNT4, HLX, CLEC4G, IL1B, LBP, CSK, TNIP2, LAG3, ICAM1, CCDC88B, BCR, LTBR, EXOSC6, RELB, IL11RA1, STXBP2, HES1, UNC13D, VAMP8, DLL4, GADD45G, CX3CR1, VSIG4, PSMB10, MFNG, CPLX2, LRRC32, CLU, STX4A, IL4RA, PRKDC, SHPK, CX3CL1, CCL5, CTLA2A, CD74, PLCL2, EPHB6, PTK2B, ITGAV, POLM, BCL3, EPO, NR1H3, FYB, LGALS3, H2-M3, ANXA1, BMX, IGF2, ANXA3, GIMAP1, CORO1A, BAX, CD79B, H2…	1116	800	18042	1.25292	0.999962	0.109096	48.4214
GOTERM_BP_2	GO:0002253~activation of immune response	28	2.13577	0.0551879	IFIH1, BLK, TSPAN6, UNC93B1, CACNB3, PLCL2, TMEM173, KLHL6, CFH, RBCK1, SH2B2, LBP, C2, TNIP2, TNIP1, NR1H3, FYB, LGALS3, C4A, C4B, CFB, RELA, MYO1G, NFKBIL1, ARRB2, IRF7, BAX, CD79B	1116	316	18042	1.43249	0.99998	0.114702	50.6472
GOTERM_BP_2	GO:0051641~cellular localization	161	12.2807	0.0634402	TSPO, HMGN3, CROCC, ATOX1, GRIK5, USE1, SIDT2, KANK1, WNT4, IFT122, APOD, JSRP1, BHLHA15, APOE, IL1B, RBCK1, RAPGEF3, IFT27, CIB1, AUP1, MCRS1, BCR, BST2, TMSB10, ARNTL, PTPRU, TBC1D22A, HES1, SEC61B, UNC13D, KRT18, ARRB1, VAMP8, ATP9B, RYR3, RPS15, TBRG1, OPHN1, DOC2G, RAB13, BIN1, STX5A, UNC13B, SEC61G, NRBP2, ZC3H3, CAV3, PALM, ABCA7, LITAF, 2410089E03RIK, UNC93B1, CACNB3, ITGB3, CD74, LLGL2, …	1116	2310	18042	1.12677	0.999996	0.129854	55.7495
GOTERM_BP_2	GO:0016081~synaptic vesicle docking	3	0.228833	0.0651074	STX1A, STX4A, UNC13B	1116	7	18042	6.92857	0.999997	0.131776	56.7194
GOTERM_BP_2	GO:0051091~positive regulation of sequence-specific DNA binding transcription factor activity	20	1.52555	0.0664015	TRAF1, ICAM1, ARHGEF2, HMGN3, RELA, SPHK1, CLU, ARHGEF5, CYTL1, ANXA3, TRIM37, NOD1, SMARCB1, RNF25, IL1B, RBCK1, EIF2AK2, TRAF5, CAMK1D, CIB1	1116	212	18042	1.52516	0.999998	0.132939	57.4588
GOTERM_BP_2	GO:1903829~positive regulation of cellular protein localization	30	2.28833	0.0719959	STX4A, DMAP1, SFN, RHOU, KANK1, TNFRSF1A, TMEM173, TEK, IL1B, RBCK1, CDK5RAP3, RAPGEF3, BCAS3, CIB1, KAT2A, RAMP3, MICALL2, MCRS1, SPHK1, NLGN2, ITGA3, RPL28, FLNA, HES1, PLK3, BBC3, SFRP2, RAB34, SLC17A9, WDR46	1116	353	18042	1.37394	0.999999	0.142261	60.5234
GOTERM_BP_2	GO:0001909~leukocyte mediated cytotoxicity	11	0.839054	0.0764308	H2-K1, CORO1A, UNC13D, ARRB2, H2-M3, TAP1, CLEC2D, STXBP2, H2-T23, IGF2, LAG3	1116	97	18042	1.83333	1	0.149182	62.8071
