# Supplementary material for: Role of Endothelial and Mesenchymal Cell Transitions in Heart Failure and Recovery Thereafter
Source: Front Genet. 2021 Jan 15;11:609262. doi: 10.3389/fgene.2020.609262 (PMC7874124; doi:10.3389/fgene.2020.609262)
Supplement: Supplementary Table 2 — List of GO pathways representing genes that had expression down regulated in HF compared to control. [file Table_2.XLS]

## Sheet: HF_VS_ctrl_Down.txt
Category	Term	Count	%	PValue	Genes	List Total	Pop Hits	Pop Total	Fold Enrichment	Bonferroni	Benjamini	FDR
GOTERM_BP_2	GO:0044237~cellular metabolic process	1076	39.4428	8.65836e-42	PDP1, MEF2A, VKORC1L1, PPP2R5C, PGAM1, MYLIP, SGMS1, WTAP, OGDH, CUL3, CUL2, MAP3K5, EPC2, MED28, BTBD1, ACAA2, BRAF, GATM, TAF4B, MYLK3, UGCG, MYLK4, UBE2J1, MTPAP, MED13, LPCAT3, MARK1, MAPK1, PPP1CA, GLUL, NPC1, EIF2AK1, EGFLAM, SCYL2, JUN, ROR1, ADSL, RAD23B, RAB6, BCL2L2, WARS2, PDSS1, DUSP18, GCSH, ALDH4A1, PABPC1, SPOP, ACER3, TAOK1, PAIP1, EPM2A, TAOK3, DUSP23, ESRRG, ACACB, UBE2L3, MLYCD…	1917	5857	13976	1.33936	1.76631e-39	1.76631e-39	1.08875e-38
GOTERM_BP_2	GO:0044238~primary metabolic process	1070	39.2229	1.98785e-27	PDP1, MEF2A, PPP2R5C, PGAM1, MYLIP, SGMS1, WTAP, OGDH, CUL3, CUL2, MAP3K5, EPC2, TECRL, MED28, BTBD1, ACAA2, BRAF, GATM, TAF4B, MYLK3, UGCG, MYLK4, UBE2J1, MTPAP, MED13, LPCAT3, MARK1, MAPK1, PPP1CA, GLUL, NPC1, EIF2AK1, EGFLAM, SCYL2, JUN, ROR1, HSD11B1, ADSL, RAD23B, RAB6, BCL2L2, WARS2, PDSS1, DUSP18, GCSH, ALDH4A1, PABPC1, SPOP, ACER3, TAOK1, PAIP1, EPM2A, TAOK3, DUSP23, ESRRG, ACACB, UBE2L3,…	1917	6211	13976	1.25598	4.05521e-25	2.0276e-25	2.49964e-24
GOTERM_BP_2	GO:0009056~catabolic process	254	9.31085	3.87383e-22	PPP2R5C, PGAM1, MYLIP, OGDH, ERLEC1, ZNRF2, GOT2, CUL3, CUL2, GOT1, BTBD1, RBM8A, WWP1, PLA1A, OXR1, SUCLG1, NUDT15, ZHX2, UBE2J1, UBR3, UBR2, CD36, UBR7, SIAH1A, FBXL5, YME1L1, AMFR, FBXL3, EIF2C4, MDH1, RAD23B, AHCY, ALDOB, PPT1, ASB13, CDC34, ASB16, ASB15, ASB18, HADHA, RAB40B, HADHB, CACYBP, ASB10, GCSH, ZMPSTE24, FBXO4, FBXO8, SPOP, PCNP, UBE2L3, AFG3L2, AFG3L1, DAGLB, RNF6, CBLB, RNF5, RNF2…	1917	1040	13976	1.78058	7.9026e-20	2.6342e-20	4.87118e-19
GOTERM_BP_2	GO:0045184~establishment of protein localization	177	6.48827	3.89441e-20	GRPEL2, GRPEL1, AP1G1, CHMP4B, UNC50, EIF5A, RAB1B, HOOK3, HOOK1, CRY2, TRAK1, STAM, SAR1B, D230025D16RIK, NUP35, SAR1A, RAB21, SCAMP1, NUP133, SRP54A, RAN, VTI1B, NUPL1, VTI1A, CLPX, CD36, RAB18, AGTR1A, RAB14, RAB12, MRPL45, ERC1, RAB10, VPS26A, 5430435G22RIK, PACS1, ARL6IP1, ARFGAP2, 1700034H14RIK, SNX9, DERL2, STX7, NAPG, SNX5, MTX2, STAM2, SNX7, RAB6, NFKBIA, ARF6, PPT1, SNX4, LMAN2, CHCHD4,…	1917	656	13976	1.96712	7.94459e-18	1.98615e-18	4.89706e-17
GOTERM_BP_2	GO:0043170~macromolecule metabolic process	869	31.8548	6.02225e-18	PDP1, MEF2A, PPP2R5C, MYLIP, WTAP, CUL3, CUL2, MAP3K5, EPC2, MED28, BTBD1, BRAF, MYLK3, TAF4B, MYLK4, UBE2J1, MTPAP, MED13, MARK1, MAPK1, PPP1CA, EIF2AK1, EGFLAM, SCYL2, JUN, ROR1, RAD23B, RAB6, WARS2, BCL2L2, DUSP18, PABPC1, SPOP, TAOK1, PAIP1, EPM2A, TAOK3, DUSP23, ESRRG, UBE2L3, SMURF2, PARP1, RERE, BACH1, ELF1, ELF2, TSG101, UBE2G1, CWC15, BNIP3, YBX1, AUH, MAP1LC3B, ANP32A, USP10, USP16, BHL…	1917	5110	13976	1.23982	1.22854e-15	2.45708e-16	7.57274e-15
GOTERM_BP_2	GO:0033036~macromolecule localization	213	7.80792	1.86455e-16	OXA1L, RAB1B, HOOK3, GOT2, HOOK1, CRY2, VPS13D, RBM8A, COL4A3BP, TRAK1, STAM, NUP35, D230025D16RIK, RAB21, SRP54A, RAN, VTI1B, OPTN, VTI1A, WDR92, NPC1, CD36, RAB18, RAB14, RAB12, RAB10, MRPL45, 5430435G22RIK, 1700034H14RIK, MTX2, RAB6, NFKBIA, PPT1, ARF6, CHCHD4, RAB40B, DUSP18, PPP1R3C, STX12, STX17, TMED10, TRAM1, SYS1, OSBPL2, OSBPL3, OSBPL8, ARFIP1, NCKAP1, ARF1, ARF2, RAB1, ARF4, PCNA, NUTF…	1917	902	13976	1.72161	4.52971e-14	7.54952e-15	2.77556e-13
GOTERM_BP_2	GO:0051649~establishment of localization in cell	146	5.35191	5.4434e-12	GRPEL2, GRPEL1, GNPDA1, AP1G1, HOOK3, HOOK1, CRY2, TRAK1, STAM, RAPGEF4, SAR1B, D230025D16RIK, SAR1A, SCAMP1, NUP133, KIF5B, SRP54A, RAN, VTI1B, ERGIC1, VTI1A, NPC1, AGTR1A, 0610009B22RIK, VAMP2, ERC1, RAB10, MRPL45, VPS26A, TRAPPC3, PACS1, ARL6IP1, SNX9, DERL2, STX7, NAPG, STAM2, MTX2, RAB6, NFKBIA, PPT1, TIMP4, TRIM72, LMAN1, DUSP18, PPP1R3C, STX12, TOMM7, CSE1L, TOMM5, STX17, TMED10, RHOBTB3, …	1917	610	13976	1.74495	1.11046e-09	1.58637e-10	6.84489e-09
GOTERM_BP_2	GO:0051641~cellular localization	155	5.68182	6.94998e-12	GRPEL2, OXA1L, GRPEL1, GNPDA1, AP1G1, PLXNA2, HOOK3, HOOK1, CRY2, TRAK1, STAM, RAPGEF4, SAR1B, D230025D16RIK, SAR1A, SCAMP1, NUP133, KIF5B, SRP54A, RAN, VTI1B, OPTN, ERGIC1, VTI1A, WDR92, NPC1, AGTR1A, 0610009B22RIK, VAMP2, ERC1, RAB10, MRPL45, VPS26A, TRAPPC3, PACS1, ARL6IP1, SNX9, DERL2, STX7, NAPG, STAM2, MTX2, RAB6, NFKBIA, PPT1, TIMP4, TRIM72, LMAN1, DUSP18, PPP1R3C, STX12, TOMM7, CSE1L, TOM…	1917	662	13976	1.707	1.4178e-09	1.77225e-10	8.73934e-09
GOTERM_BP_2	GO:0006810~transport	404	14.8094	8.33732e-08	ACBD5, D230025D16RIK, KIF5B, SRP54A, ERGIC1, NPC1, SH3GL2, TRAPPC3, 1700034H14RIK, MTX2, RAB6, NFKBIA, CACNB2, PPT1, ARF6, CHCHD4, KCNJ2, ATP6V0C, DUSP18, PPP1R3C, RAC1, LAPTM4B, LAPTM4A, KLF15, VDAC2, KCNK3, VDAC1, FNBP1, ARF1, ARF2, RAB1, ARF4, PCNA, NUTF2, FGF9, TSG101, AP3S2, AP3S1, BNIP3, COPB2, SRPR, COPB1, SLC22A3, SLC22A5, GHR, CACNG6, KCTD21, NDUFA10, C330018D20RIK, CLIC4, CLIC5, TMCO3, …	1917	2342	13976	1.25764	1.7008e-05	1.88979e-06	0.000104838
GOTERM_BP_2	GO:0051234~establishment of localization	406	14.8827	9.72579e-08	ACBD5, D230025D16RIK, KIF5B, SRP54A, ERGIC1, NPC1, SH3GL2, TRAPPC3, 1700034H14RIK, MTX2, RAB6, NFKBIA, CACNB2, PPT1, ARF6, CHCHD4, KCNJ2, ATP6V0C, DUSP18, PPP1R3C, RAC1, LAPTM4B, LAPTM4A, KLF15, VDAC2, KCNK3, VDAC1, FNBP1, ARF1, ARF2, RAB1, ARF4, PCNA, NUTF2, FGF9, TSG101, AP3S2, AP3S1, BNIP3, COPB2, SRPR, COPB1, SLC22A3, SLC22A5, GHR, CACNG6, KCTD21, NDUFA10, C330018D20RIK, CLIC4, CLIC5, TMCO3, …	1917	2358	13976	1.25529	1.98404e-05	1.98406e-06	0.000122298
GOTERM_BP_2	GO:0008219~cell death	112	4.10557	2.06693e-07	MEF2A, MRPL41, FASTKD2, EIF5A, SGMS1, UBQLN1, CIAPIN1, SMNDC1, MAP3K5, RAD21, 5730403B10RIK, GATA6, 4930453N24RIK, RNF34, SGPL1, OPA1, ROCK1, DFFA, FADD, TNFRSF14, BCL2L13, STK4, BCL2L11, WDR92, DDIT4, RNF130, TRIM35, SIAH1A, TNFAIP8, BLCAP, MCL1, STK17B, RRAGA, ARF6, PPT1, BCL2L2, BCL2L1, PRUNE2, DIABLO, DYRK2, TRAF6, DNAJA3, TFDP1, KLF11, RYBP, GAS1, RPS6, KITL, NTN1, TAX1BP1, VDAC1, TRADD, DNA…	1917	507	13976	1.61054	4.21644e-05	3.8332e-06	0.000259908
GOTERM_BP_2	GO:0048523~negative regulation of cellular process	218	7.9912	3.2011e-06	XRCC2, SGMS1, MXI1, CIAPIN1, CITED2, INSIG2, WWP1, INSIG1, ROCK1, ZHX2, MAPK1, GRB10, NPC1, EIF2AK1, JUN, VEGFA, EIF2C4, HUS1, NFKBIA, TXN1, PPT1, HSPA1A, BCL2L1, CAPZB, KRAS, HEXIM1, SPNB1, TCF4, HNRNPAB, DNMT3A, PAIP2, KLF11, NDFIP1, RYBP, SMAD4, SMYD1, SKI, GAS1, RPS6, TAX1BP1, PTPN11, FXR1, RNF6, CBLB, RGS2, AIDA, RNF2, RGS5, HOPX, ACAD11, NCOR1, KLF4, RTN4, COPS2, ELF1, PPARD, TSG101, FGF9, …	1917	1192	13976	1.33334	0.000652812	5.44173e-05	0.00402518
GOTERM_BP_2	GO:0048519~negative regulation of biological process	238	8.72434	4.3285e-06	XRCC2, SGMS1, MXI1, CIAPIN1, CITED2, INSIG2, WWP1, INSIG1, ROCK1, ZHX2, MAPK1, GRB10, NPC1, EIF2AK1, JUN, VEGFA, EIF2C4, HUS1, NFKBIA, TXN1, PPT1, HSPA1A, BCL2L1, CAPZB, KRAS, HEXIM1, SPNB1, TCF4, HNRNPAB, DNMT3A, PAIP2, KLF11, SMAD4, NDFIP1, RYBP, SMYD1, SKI, GAS1, RPS6, TAX1BP1, PTPN11, FXR1, RNF6, CBLB, AIDA, RGS2, RNF2, RGS5, HOPX, ACAD11, NCOR1, KLF4, RTN4, COPS2, PPARA, ELF1, PPARD, TSG101,…	1917	1326	13976	1.30856	0.000882626	6.7922e-05	0.00544278
GOTERM_BP_2	GO:0009893~positive regulation of metabolic process	136	4.98534	4.40896e-06	MEF2A, THRB, EIF5A, CBFB, CITED2, GATA2, GATA6, MDFIC, GATA4, AKIRIN2, MYST3, ADAM9, ZFP326, RXRG, TNFRSF14, MED13, EP300, JUN, TRIM32, VEGFA, NFE2L2, HMGB1, HMGB2, CNBP, GCLC, BMPR2, SOX6, SOX9, SRF, ARNT, MEIS2, RAC1, RNF168, FBXO4, TAF9, DYRK2, TRAF6, UBE2D1, HNRNPAB, TFDP1, KLF6, MAFB, NDFIP1, ESRRG, SMAD4, TEAD1, NR4A1, SMAD2, KLF15, NR4A3, ZFP148, KITL, HDAC4, RNF6, CBLB, EAF1, AKTIP, EBF3,…	1917	683	13976	1.45171	0.000899025	6.42429e-05	0.00554394
GOTERM_BP_2	GO:0016192~vesicle-mediated transport	99	3.62903	6.78834e-06	GNPDA1, AP1G1, HOOK3, HOOK1, GATA2, PICALM, PACSIN2, RAPGEF4, D230025D16RIK, SAR1B, SAR1A, SCAMP1, ERGIC1, NPC1, CD36, 0610009B22RIK, LRP11, VAMP4, VAMP2, ERC1, VPS26A, SH3GL2, TRAPPC3, PACS1, ARFGAP2, CAV2, STX7, NAPG, CNIH, RAB6, PPT1, ARF6, LMAN1, TRIM72, STX12, STX17, RAC1, TMED10, RHOBTB3, GABARAPL2, LIN7C, FNBP1, AKTIP, ARF1, ARF2, RAB1, ARF4, YIPF5, GOSR1, CACNA1C, MERTK, SCARA5, SEC24A, A…	1917	466	13976	1.54885	0.00138387	9.23175e-05	0.00853574
GOTERM_BP_2	GO:0009058~biosynthetic process	492	18.0352	2.9811e-05	MEF2A, RPL15, SGMS1, MXI1, CITED2, ACBD3, EPC2, MED28, PHTF2, GATM, TAF4B, RCOR1, UGCG, MTPAP, ZHX2, RXRG, MED13, LPCAT3, GLUL, JUN, EIF2S1, ADSL, IRAK1BP1, ETOHI1, WARS2, PDSS1, ATP6V0C, PPP1R3C, HEXIM1, ALDH4A1, TCF4, DNMT3A, KLF11, ESRRG, KLF15, ACACB, RPS6, MLYCD, PCNA, RERE, BACH1, HLF, ELF1, ELF2, GNPNAT1, ACN9, YBX1, MTHFD1, POMGNT1, RRN3, ANP32A, USP16, BHLHE41, MRPL1, MRPL3, PHKG1, ADNP,…	1917	3076	13976	1.16611	0.00606307	0.000380023	0.0374796
GOTERM_BP_2	GO:0019222~regulation of metabolic process	471	17.2654	4.37902e-05	MEF2A, MXI1, CITED2, EPC2, MAP3K5, MED28, PHTF2, ADAM9, RCOR1, UBE2J1, ZHX2, RXRG, MED13, MAPK1, NPC1, PPP1CA, EIF2AK1, JUN, EIF2S1, SMARCAL1, IRAK1BP1, ETOHI1, NFKBIA, HEXIM1, RAC1, TCF4, DNMT3A, PAIP2, PAIP1, KLF11, ESRRG, KLF15, UBE2L3, SFMBT1, FXR1, MLYCD, PCNA, RERE, BACH1, HLF, ELF1, ELF2, TSG101, UBE2G1, BNIP3, YBX1, CREG1, ANP32A, USP16, FGF1, BHLHE41, CEACAM1, GHR, ACO1, ADNP, GTF2H3, TT…	1917	2942	13976	1.16718	0.00889361	0.000525356	0.0550505
GOTERM_BP_2	GO:0006996~organelle organization	192	7.03812	6.80997e-05	GRPEL2, GRPEL1, MAEA, CAPZA2, GM10094, TTL, CBX5, HOOK3, HOOK1, EPC2, RAD21, PICALM, ATG5, COL4A3BP, B230120H23RIK, ATF6B, EED, TLK1, ZFP830, MRPL39, MLL3, MYST2, MYST3, STAG1, SATB1, OPA1, ROCK1, RBL2, DFFA, RAN, RCOR1, ARID1A, WEE1, MARK1, TNKS2, SUZ12, EP300, BAZ1A, KDM2A, ZWINT, SMARCAL1, NEK9, ARL8A, ARL8B, AKAP2, XRN1, CAV2, HMGB2, AGFG1, MTX2, ANAPC10, HSPA1A, PPT1, BCL2L1, RRM2B, TRIM72, …	1917	1078	13976	1.2985	0.0137967	0.000771525	0.0855989
GOTERM_BP_2	GO:0048522~positive regulation of cellular process	229	8.39443	7.02285e-05	EDN3, MEF2A, XRCC2, PGF, CITED2, B230120H23RIK, ADAM9, ZFP326, RXRG, LIFR, MED13, BCL2L11, EGFLAM, CD36, JUN, VEGFA, NPTN, STK17B, PPT1, BCL2L1, SERINC3, KRAS, RAC1, DIABLO, FBXO4, HNRNPAB, KLF6, ESRRG, SMAD4, SMAD2, KLF15, GAS1, PTPN11, LAMA2, RNF6, HOPX, KLF2, NCOR1, KLF4, ENY2, PPARA, ELF1, PPARD, FGF9, MITF, TBX20, PPARG, SHOC2, BNIP3, PTEN, N6AMT1, MAPT, FGF1, USP16, GHR, CYR61, TTF1, MBD2, …	1917	1320	13976	1.2648	0.014225	0.000753775	0.0882737
GOTERM_BP_2	GO:0006807~nitrogen compound metabolic process	505	18.5117	7.89631e-05	NAF1, MEF2A, XRCC2, WTAP, MXI1, CITED2, EPC2, MED28, PHTF2, LSM1, GATM, RCOR1, TAF4B, MTPAP, ZHX2, RXRG, MED13, MAPK1, GLUL, EGFLAM, EIF2AK1, JUN, SMARCAL1, ADSL, IRAK1BP1, RAD23B, ETOHI1, AHCY, NHP2L1, HSPA1A, PPT1, WARS2, BCL2L2, PUS7, ATP6V0C, HEXIM1, ALDH4A1, GCSH, PABPC1, TCF4, DNMT3A, PAIP1, KLF11, ESRRG, KLF15, RPS6, PCNA, PARP1, RERE, BACH1, HLF, ELF1, ELF2, GNPNAT1, CWC15, RG9MTD1, BNIP3…	1917	3196	13976	1.15198	0.0159801	0.000805131	0.0992476
GOTERM_BP_2	GO:0009892~negative regulation of metabolic process	105	3.84897	0.000101241	JDP2, THRB, MXI1, CITED2, CBX5, INSIG2, ATG5, WWP1, INSIG1, ATF6B, MYST3, SATB1, PKIG, ZHX2, PKIA, SUZ12, NPC1, EIF2AK1, JUN, EIF2C4, EID1, GCLC, STRAP, HUS1, TXN1, SOX6, SOX9, ZC3H8, HEXIM1, SKIL, BHLHE40, TCF4, HNRNPAB, DNMT3A, PAIP2, KLF11, RYBP, NDFIP1, SMYD1, SKI, MYPOP, FXR1, HDAC4, HDAC1, RNF2, ADRA1B, HOPX, HIVEP1, NCOR1, KLF4, BMI1, COPS2, PPARD, FOXK1, TSG101, TBX20, PPARG, BNIP3, CBFA2…	1917	534	13976	1.43354	0.0204424	0.000983052	0.127232
GOTERM_BP_2	GO:0048518~positive regulation of biological process	252	9.23754	0.000189965	EDN3, MEF2A, XRCC2, PGF, VAPB, CITED2, B230120H23RIK, ADAM9, OPA1, PTPRM, ZFP326, RXRG, LIFR, MED13, BCL2L11, MAPK1, EGFLAM, CD36, JUN, VEGFA, NPTN, STK17B, NFKBIA, PPT1, BCL2L1, SERINC3, KRAS, RAC1, DIABLO, FBXO4, HNRNPAB, KLF6, SMAD4, ESRRG, NDFIP1, SMAD2, KLF15, GAS1, HOMER1, PTPN11, LAMA2, RNF6, CBLB, HOPX, KLF2, NCOR1, KLF4, ENY2, PPARA, ELF1, PPARD, FGF9, PPARG, MITF, TBX20, SHOC2, BNIP3, P…	1917	1493	13976	1.23056	0.0380151	0.00176011	0.238611
GOTERM_BP_2	GO:0006066~alcohol metabolic process	72	2.6393	0.000852461	PTGES3, PPARA, IMPA2, GNPDA1, IMPA1, SGPP1, PHKB, GNPNAT1, OGDHL, PGAM1, PPIP5K2, GPCPD1, OGDH, PTEN, ACN9, PDHB, AKT1, GOT1, INSIG2, INSIG1, CAT, FECH, PFKL, PHKG1, ADNP, PFKM, PPP1R3A, FBP2, CHPT1, PNPLA7, PGM2, MAN2A1, PPP1CA, PGM5, DGAT2, CLN8, SERP1, MDH1, HDLBP, SORD, ALDOB, HK2, ADH5, G6PC3, GALM, PPP1R3C, UEVLD, PPP1R3B, MTPN, GYS1, PCYT1A, PRKAA1, RPIA, PRKAA2, GAPDH, AGL, INPP5A, HSD17B…	1917	360	13976	1.45811	0.159683	0.00753565	1.06666
GOTERM_BP_2	GO:0007049~cell cycle	110	4.03226	0.00195897	MRPL41, MAEA, WTAP, RAD21, B230120H23RIK, ATF6B, ZFP830, TLK1, PARD3B, MTUS1, STAG1, RBL2, RAN, TOPBP1, UBR2, PIM3, WEE1, MAPK1, PPP1CA, ZWINT, SIAH1A, NEK9, ARL8A, ARL8B, PMP22, XRN1, RAD17, BLCAP, EID1, ANAPC10, CCNG1, SESN1, ITGB1, CCNG2, UHMK1, PIN1, CDC123, TFDP2, CLASP1, SKIL, TFDP1, CINP, PCNP, GAS1, RPS6, NEDD1, CDKN1B, RGS2, RNF2, UBA3, STEAP3, E2F3, NBN, SPIN1, TSG101, E2F6, SENP5, USP1…	1917	611	13976	1.31254	0.329694	0.0165294	2.43559
GOTERM_BP_2	GO:0055114~oxidation reduction	118	4.32551	0.00326263	OGDH, PDHB, TECRL, PLOD2, CPOX, ASPH, HADH, NQO1, TXNL1, ALDH6A1, RNLS, TECR, SCCPDH, NNT, KDM2A, DLD, HSD11B1, RFESD, MDH1, TMX1, ME3, ACADSB, ME2, ADHFE1, TMX4, GLUD1, TXN1, RRM2B, GCLM, HADHA, IVD, DHODH, ALDH4A1, ERO1L, PTGR2, AKR1E1, IDH3B, CRYZ, IDH3A, SLC25A13, NDUFV2, 2610507B11RIK, ACAD11, STEAP3, UQCRC2, CYB5R4, ACOX1, STEAP4, SEPX1, D2HGDH, PRDX3, UQCRFS1, PRDX1, MTHFD1, FAR1, MSRA, HI…	1917	672	13976	1.28019	0.486582	0.0263142	4.02604
GOTERM_BP_2	GO:0070271~protein complex biogenesis	47	1.72287	0.00379574	CAV2, TUBB2B, ATL2, COX10, FKBP4, CAPZA2, PRND, TRIM72, PDSS1, GTF2E1, TFAM, IGF1R, PICALM, GTF2A1, RRN3, CSE1L, RTF1, GTF2A2, GOPC, PEX13, TAF9, USP16, TNPO1, KPNB1, APC, TES, SCO1, COX15, ATPAF2, TAF4B, TTF1, TMEM70, MBD2, STOM, PSMG2, SBF2, IPO7, RRM2, IPO5, RRM1, TUBA4A, LAMC1, WASL, ATPAF1, SCARA5, SPAST, TMOD1	1917	227	13976	1.5095	0.539667	0.0293979	4.66954
GOTERM_BP_2	GO:0019637~organophosphate metabolic process	37	1.3563	0.00829799	SGPP1, ABHD5, SGMS1, EPT1, PTEN, CDS2, CEPT1, AGPAT5, PIGG, GATA6, SMPDL3A, PLA2G12A, NUDT7, PIGC, PCYT1A, PTDSS1, PPAP2B, PIK3R1, CRLS1, PIGY, LPGAT1, PIK3C2A, ADNP, PISD, FIG4, CDS1, PIGQ, CHPT1, LPCAT3, PNPLA7, SAMD8, SMPD1, LCLAT1, GPAM, CLN8, PLA2G5, PIP4K2B	1917	176	13976	1.53267	0.81729	0.0610166	9.94767
GOTERM_BP_2	GO:0022411~cellular component disassembly	12	0.439883	0.0132587	2810006K23RIK, NEDD1, DFFA, MTRF1, CEBPG, BNIP3, TTF1, MTRF1L, PAFAH1B1, PPT1, LAMC1, ETF1	1917	39	13976	2.24325	0.934314	0.0926665	15.4509
GOTERM_BP_2	GO:0040008~regulation of growth	48	1.75953	0.0211993	RTN4, FGFR1, DERL2, FOXK1, FGF9, TSG101, PPT1, CDH4, TTL, N6AMT1, PAK2, MAPT, GATA4, CREG1, CRIM1, CYR61, GHR, DLG1, SGPL1, SOCS2, CREB1, ADIPOR2, SOCS7, SOCS4, SOCS5, AFG3L2, NTN1, BCL2L11, CISH, STAT3, TNKS2, PTPN11, OSM, ATXN2, UBE2E3, RNF6, ADRB1, TMEM8B, SIAH1A, HRASLS, ULK2, HOPX, DCUN1D3, PARP1, CACNA1C, GPAM, NCOR1, SERP1	1917	256	13976	1.36698	0.987363	0.139919	23.6192
GOTERM_BP_2	GO:0032879~regulation of localization	71	2.60264	0.0237756	RTN4, EDN3, PPARD, RAB5B, RHOQ, PRDX1, PTEN, AKT1, GATA2, ARHGAP5, CXCR4, PACSIN2, HMOX1, MKKS, PRKACA, RAPGEF4, KHDRBS1, PRKCA, IRS2, SGK1, PFKL, PKIG, RPH3AL, PFKM, PKIA, OSM, GRB10, CD36, CLIC4, RRAS2, VAMP2, SERP1, HMGB1, CEP120, GLUD1, ABHD5, TXN1, PPT1, CBLL1, KCNA5, UHMK1, SUFU, SORBS1, RAC1, P2RY1, PKD2, BCL6, NEDD4L, TRAF6, CAMK2A, EXOC2, PIK3R1, APC, CACNA2D1, CREB1, SMAD4, CENPF, ARFIP…	1917	406	13976	1.27495	0.992619	0.150941	26.1091
GOTERM_BP_2	GO:0042221~response to chemical stimulus	143	5.24194	0.023972	ATP1B1, VAPB, CAPZA2, UBQLN1, CITED2, AGPS, ATG5, D17H6S56E-3, CLK2, CPOX, GATA4, ATF6B, NQO1, DNAJC3, AKIRIN2, ADAM9, IRS2, C5AR1, GATM, SNRPN, NUDT15, UBR3, SOCS7, MAPK1, GLUL, NPC1, THBD, JUN, VEGFA, NFE2L2, PPP5C, C3AR1, HMGB1, HMGB2, DERL2, GCLC, CCL2, MCL1, ALDOB, CCL8, NFKBIA, BCL2L1, RRM2B, TIMP3, GCLM, CCL7, HADHA, ARNT, ZC3H8, DUSP18, RAC1, LIAS, ERO1L, HERPUD1, WAPAL, SMAD2, ABCB4, PTP…	1917	887	13976	1.17537	0.992916	0.147577	26.2958
GOTERM_BP_2	GO:0051716~cellular response to stimulus	93	3.40909	0.0294817	NBN, XRCC2, VAPB, RHOQ, PRDX3, PRDX1, AKT1, ANKRD17, TRIAP1, FOS, EPC2, CRY2, RAD21, 5730403B10RIK, SLK, ATG5, MDFIC, COL4A3BP, HMOX1, ATF6B, TLK1, CAT, CRY1, ERRFI1, GHR, PRKCA, SGK1, IRS2, ZCCHC11, C5AR1, ADIPOR2, ADIPOR1, GTF2H3, CCDC47, SOCS7, TOPBP1, GTF2H5, LPIN1, UBE2B, JMY, EYA3, MAPK1, DCLRE1B, HIPK1, BTG2, RIF1, EIF2S1, AS3MT, ERN1, TXNRD1, NFE2L2, RAD17, REV3L, SERP1, WNT5A, RAD23B, HM…	1917	556	13976	1.21946	0.997768	0.173679	31.3601
GOTERM_BP_2	GO:0048646~anatomical structure formation involved in morphogenesis	64	2.34604	0.0300396	RTN4, FGF9, PGF, AGTPBP1, LMO4, TBX20, PTEN, CITED2, CUL3, EDNRA, CXCR4, HMOX1, CCBE1, RHOB, PRKACA, SOX17, FGF1, FRS2, CYR61, RET, EGR2, ARHGAP24, UBE2B, BCL2L11, MFN2, MURC, EP300, NUS1, VEGFA, TXNRD1, PMP22, FGFR1, TWSG1, AGFG1, GRB2, BMPR2, EGLN1, SRF, MEIS1, ITGB1, SUFU, HAND2, MTPN, PAFAH1B1, SKIL, TRAF6, C1GALT1, HECTD1, FLT1, NF2, TBX3, SMAD2, NR4A3, CACNA1S, SHANK3, NCKAP1, SP1, MAPK14, …	1917	365	13976	1.27834	0.998015	0.171837	31.8545
GOTERM_BP_2	GO:0065009~regulation of molecular function	91	3.33578	0.030895	ADCY5, GNA11, TBC1D16, S1PR3, CDC42, SPRY2, SPRY1, MAP3K5, SMAP2, TBC1D12, MDFIC, HMOX1, SPRED2, SPRED1, CALCRL, CAT, DNAJC3, NQO1, AGAP1, CDK5RAP1, AGAP2, FRS2, CEACAM1, DLG1, TBC1D9B, PRKCA, ZCCHC11, MAPKSP1, PKIG, CYCS, PKIA, GRM1, TBC1D22A, JMY, MAPK1, PRKCQ, ADRB1, HIPK1, HIPK3, ACAP2, ERN1, RELN, CTSB, CLN8, ARFGAP2, HMGB2, MTDH, RABGAP1, AGFG1, AGFG2, ABHD5, ASAP1, NFKBIA, PPT1, HSPA1A, GC…	1917	544	13976	1.21956	0.998342	0.171629	32.6064
GOTERM_BP_2	GO:0051051~negative regulation of transport	17	0.623167	0.0323813	PRKCA, PFKL, PKIG, RHOQ, TXN1, KCNA5, PKIA, SUFU, PTPN11, OSM, GRB10, NEDD4, PACSIN2, HMOX1, PKD2, NEDD4L, FAF1	1917	72	13976	1.72138	0.998788	0.174578	33.8946
GOTERM_BP_2	GO:0043933~macromolecular complex subunit organization	64	2.34604	0.0330776	TUBB2B, ATL2, COX10, CAPZA2, SMNDC1, GTF2E1, PICALM, GTF2A1, RRN3, RTF1, GOPC, GTF2A2, USP16, KPNB1, COX15, MYST3, 2810006K23RIK, ATPAF2, FECH, TAF4B, NIP7, TMEM70, TTF1, MBNL1, MBD2, STOM, IPO7, HIST2H2BE, SBF2, RRM2, MTRF1, IPO5, RRM1, CELF2, TUBA4A, LAMC1, WASL, ATPAF1, SPAST, CAV2, FKBP4, PRND, HIST2H3C1, TRIM72, PDSS1, TSPYL1, TFAM, IGF1R, CSE1L, PEX13, TAF9, ASF1A, TNPO1, APC, TES, SCO1, SH…	1917	367	13976	1.27138	0.998953	0.173545	34.4904
GOTERM_BP_2	GO:0019725~cellular homeostasis	60	2.19941	0.0369948	PPARD, JPH2, PTGES2, GNA11, BNIP3, PRDX3, PRDX1, DNAJC16, 2810407C02RIK, PXMP3, NDUFS1, DLG1, PRKCA, TXNL1, SGK1, EGR2, ACO1, TECR, PRDX6, DLD, TXNRD3, TXNRD1, PMP22, CLN5, GLRX3, TMX1, GLRX5, CCL2, GCLC, TMX4, PRND, TMX3, PPT1, TXN1, KCNA5, GCLM, SRF, GLRX2, ATP6V0C, ANXA7, SLC30A1, PKD2, PPP3CA, APC, SCO1, WDTC1, IREB2, ATP1A2, AFG3L2, SOD2, ERP44, LARGE, TFRC, FYN, PLN, RHOT2, ADRA1A, ASNA1, C…	1917	343	13976	1.27532	0.999543	0.187663	37.7504
GOTERM_BP_2	GO:0050793~regulation of developmental process	94	3.44575	0.0373052	RTN4, BMI1, EDN3, PPARD, XRCC2, THRB, PGF, FGF9, GNA11, FERMT2, GNA12, MITF, PPARG, RHOQ, IL15, TTL, GATA2, ANK, GATA6, MAPT, GATA4, INSIG1, SERPINE1, RHOA, RHOB, SIK1, RC3H1, FNDC3B, MYST3, DLG1, EGR2, ZCCHC11, SOCS2, FBLIM1, SOCS5, LPIN1, BCL2L11, MAPK1, CD36, RIF1, NPTN, SPNA1, NFE2L2, SEMA4D, AKAP2, WNT5A, IRX3, TWSG1, FGFR1, HMGB1, NFKBIA, SOX9, SRF, ITGB1, MEIS1, CDH4, ZC3H8, ANXA7, JUND, B…	1917	568	13976	1.20654	0.999572	0.18462	38.0022
GOTERM_BP_2	GO:0065008~regulation of biological quality	175	6.41496	0.0396086	EDN3, MAEA, GNA11, CAPZA2, GNA12, SGMS1, ANK1, GOT1, ATG5, 2810407C02RIK, COL4A3BP, RAPGEF4, SLC4A4, TXNL1, LNP, FECH, WNK1, SOCS5, TECR, BCL2L11, TNKS2, NPC1, THBD, AGTR1A, VEGFA, DLD, NPTN, RELN, VAMP2, DCUN1D3, PMP22, AKAP2, XRN1, TMX1, DERL2, GCLC, CCL2, ACTR3B, TMX4, TMX3, BMPR2, TXN1, HSPA1A, PPT1, TIMP4, ARPC5, KCNA5, SOX6, CAPZB, GCLM, SRF, ZC3H8, ATP6V0C, KRAS, HNMT, SLC30A1, RAC1, SPNB1…	1917	1123	13976	1.13611	0.999737	0.190548	39.8419
GOTERM_BP_2	GO:0007275~multicellular organismal development	374	13.7097	0.0455328	EDN3, MEF2A, XRCC2, PGF, WTAP, TPD52, CIAPIN1, CITED2, HOOK1, CUL3, PICALM, INSIG2, SEMA7A, COL4A3BP, WWP1, INSIG1, CCBE1, ZFP830, SGPL1, GATM, EFNB3, YY1, RXRG, UBR3, BCL2L11, WDR92, MAPK1, PPP1CA, SIAH1A, JUN, VEGFA, DLD, HSD11B1, NPTN, PMP22, HUS1, WARS2, ARF6, HSPA1A, BCL2L2, PPT1, BCL2L1, NRN1, HEXIM1, RAC1, GYS1, TCF4, TCF23, AMD2, HNRNPAB, DNMT3A, DVL3, KLF9, EPM2A, FTO, KLF11, SMAD4, ESRR…	1917	2521	13976	1.08158	0.999926	0.211537	44.3452
GOTERM_BP_2	GO:0009790~embryonic development	108	3.95894	0.0487448	IMPAD1, XRCC2, LMO4, GNA12, CITED2, CUL3, TOP1, GATA2, INSIG2, GATA6, COL4A3BP, GATA4, INSIG1, PRKACA, ZFP830, FRS2, AKIRIN2, MYST3, RET, LNP, GATM, UBR3, BCL2L11, MAPK1, THBD, EP300, VEGFA, DLD, WNT5A, TWSG1, FGFR1, ZFAND5, GRB2, HUS1, BMPR2, BCL2L1, SRF, ITGB1, ARNT, SLC30A1, NPM2, SKIL, TRAF6, DNAJA3, AMD2, HECTD1, DNMT3A, MAFB, FTO, SMAD4, SKI, SMAD2, NR4A3, GAS1, RPS6, SHANK3, NCKAP1, RNF2, …	1917	670	13976	1.17519	0.999963	0.220144	46.655
GOTERM_BP_2	GO:0009719~response to endogenous stimulus	34	1.24633	0.0620263	HMGB1, HMGB2, GCLC, CAPZA2, ALDOB, RHOQ, TIMP3, AKT1, SORBS1, HMOX1, PIK3R1, TES, ADAM9, GHR, IRS2, SGK1, WDTC1, EGR2, GATM, MAT2A, SNRPN, ACADS, ADIPOR2, ADIPOR1, SOCS7, EIF2B1, LPIN1, STAT3, PTPN11, ABCB4, ZFP106, GSK3A, ADRA1B, ADRA1A	1917	184	13976	1.34717	0.999998	0.2673	55.2999
GOTERM_BP_2	GO:0048856~anatomical structure development	322	11.8035	0.0628365	EDN3, MEF2A, XRCC2, PGF, TPD52, CIAPIN1, CITED2, CUL3, PICALM, INSIG2, SEMA7A, COL4A3BP, WWP1, INSIG1, CCBE1, ZFP830, SGPL1, GATM, EFNB3, YY1, RXRG, BCL2L11, WDR92, MAPK1, PPP1CA, JUN, DLD, VEGFA, HSD11B1, NPTN, PMP22, WARS2, ARF6, BCL2L2, PPT1, BCL2L1, NRN1, KRAS, HEXIM1, RAC1, GYS1, HNRNPAB, TCF23, EPM2A, FTO, KLF11, SMAD4, SMAD2, SMYD1, SKI, GAS1, RPS6, HOMER1, AFG3L2, NCKAP1, PTPN11, FXR1, EP…	1917	2170	13976	1.08182	0.999998	0.265001	55.783
GOTERM_BP_2	GO:0022406~membrane docking	6	0.219941	0.0721818	PLDN, SCFD2, STXBP1, EXOC4, EXOC6, YKT6	1917	17	13976	2.57314	1	0.293445	61.0185
GOTERM_BP_2	GO:0045767~regulation of anti-apoptosis	5	0.183284	0.0908446	RTN4, OPA1, HMOX1, TNFAIP8, BCL2L1	1917	13	13976	2.80406	1	0.350629	69.8081
GOTERM_BP_2	GO:0044087~regulation of cellular component biogenesis	18	0.659824	0.0956176	ACTR3B, CAPZA2, ARPC5, PTEN, SRF, CAPZB, ACTR3, CDKN1B, MAPT, SPNB1, RAC1, RHOA, SPNA1, MAPRE1, FAF1, DLG1, TES, APC	1917	89	13976	1.47449	1	0.35963	71.7418
