# Supplementary material for: Role of Endothelial and Mesenchymal Cell Transitions in Heart Failure and Recovery Thereafter
Source: Front Genet. 2021 Jan 15;11:609262. doi: 10.3389/fgene.2020.609262 (PMC7874124; doi:10.3389/fgene.2020.609262)
Supplement: Supplementary Table 3 — List of GO pathways representing genes that had expression down regulated in HF compared to recovery. [file Table_3.XLS]

## Sheet: HF_VS_recovery_Down.txt
Category	Term	Count	%	PValue	Genes	List Total	Pop Hits	Pop Total	Fold Enrichment	Bonferroni	Benjamini	FDR
GOTERM_BP_4	GO:0044267~cellular protein metabolic process	434	16.4768	7.78166e-25	PDP1, PPP2R5C, MAP3K7, CUL3, CUL2, CUL5, MAP3K5, CLK2, BTBD1, B230120H23RIK, PIK3CA, TLK1, TNIK, PTPRM, ROCK1, PTPRG, MYLK3, MYLK4, UBE2J1, MAPK1, PPP1CA, EGFLAM, EIF2S1, RAD23B, RAD23A, RAB6, WARS2, DUSP18, CACYBP, TNKS, SPOP, TAOK1, EPM2A, DUSP23, PCNP, RPS6, UBA3, SMURF2, PARP1, BCKDK, NUAK1, TSG101, UBE2G1, ADCK1, POMGNT1, MAP1LC3B, P4HA1, SLMAP, USP10, FBXL14, SIK1, USP15, USP14, FBXL17, USP…	1763	2088	13138	1.54895	1.19682e-21	1.19682e-21	1.29686e-21
GOTERM_BP_4	GO:0030163~protein catabolic process	152	5.77069	7.17043e-19	CAST, BTRC, PPP2R5C, ERLEC1, ZNRF2, CNOT4, CUL3, CUL2, CUL5, BTBD1, KLHL9, WWP1, FBXO28, FBXO25, FBXO21, RNF34, FBXO22, SOCS2, UBE2J1, UBR3, SOCS7, UBR2, SOCS4, SOCS5, ASB8, PSMA1, DCUN1D1, UBR7, KDM2A, 1110018G07RIK, SIAH1A, TRIM32, PSMA3, RNF139, ASB1, YME1L1, ASB2, AMFR, ASB5, FBXL3, RAD23B, DERL2, FBXO40, RAD23A, UBE2V1, UBE2V2, ANAPC10, SKP1A, CDC34, ASB13, ASB16, UBAC1, ASB15, ASB18, RAB40B…	1763	556	13138	2.03726	1.10281e-15	5.51406e-16	1.195e-15
GOTERM_BP_4	GO:0044265~cellular macromolecule catabolic process	155	5.88459	5.62978e-16	PPP2R5C, ERLEC1, ZNRF2, CNOT4, CUL3, CUL2, CUL5, BTBD1, RBM8A, KLHL9, WWP1, FBXO28, FBXO25, FBXO21, RNF34, FBXO22, SOCS2, DFFA, ZHX2, UBE2J1, UBR3, SOCS7, UBR2, SOCS4, SOCS5, ASB8, PSMA1, DCUN1D1, CD36, UBR7, KDM2A, 1110018G07RIK, SIAH1A, TRIM32, PSMA3, RNF139, ASB1, ASB2, AMFR, ASB5, FBXL3, EIF2C4, RAD23B, DERL2, FBXO40, RAD23A, UBE2V1, UBE2V2, ANAPC10, SKP1A, CDC34, ASB13, ASB16, UBAC1, ASB15, …	1763	609	13138	1.89667	8.53762e-13	2.8455e-13	9.21485e-13
GOTERM_BP_4	GO:0019538~protein metabolic process	481	18.2612	7.03636e-16	PDP1, PPP2R5C, CUL3, MAP3K7, CUL2, CUL5, MAP3K5, PGPEP1, CLK2, BTBD1, B230120H23RIK, PIK3CA, TLK1, PTPRM, TNIK, ROCK1, PTPRG, MYLK3, MYLK4, UBE2J1, MAPK1, PPP1CA, EGFLAM, EIF2S1, YME1L1, RAD23B, RAD23A, RAB6, WARS2, DUSP18, CACYBP, TNKS, SPOP, TAOK1, EPM2A, DUSP23, PCNP, TINAGL1, RPS6, UBA3, SMURF2, PARP1, BCKDK, NUAK1, TSG101, UBE2G1, MSRA, ADCK1, POMGNT1, P4HA1, MAP1LC3B, SLMAP, USP10, DPP9, FB…	1763	2615	13138	1.37072	1.02451e-12	2.56128e-13	1.11022e-12
GOTERM_BP_4	GO:0015031~protein transport	162	6.15034	1.047e-15	GRPEL2, SEC31B, GRPEL1, CHMP4B, UNC50, EIF5A, RAB1B, HOOK3, HOOK1, TRAK1, STAM, SAR1B, D230025D16RIK, NUP35, SAR1A, RAB21, SCAMP1, NUP133, SRP54A, RAN, VTI1B, CLPX, CD36, RAB18, AGTR1A, RAB14, RAB12, VPS26B, MRPL45, ERC1, RAB10, VPS26A, PACS1, ARL6IP1, ARFGAP2, 1700034H14RIK, DERL2, NAPG, SNX6, SNX5, MTX2, STAM2, SNX7, RAB6, NFKBIA, ARF6, SNX4, LMAN2, CHCHD4, SNX3, LMAN1, RAB40B, CHMP2B, DUSP18, …	1763	651	13138	1.85443	1.53677e-12	3.0731e-13	1.66533e-12
GOTERM_BP_4	GO:0045184~establishment of protein localization	162	6.15034	2.24632e-15	GRPEL2, SEC31B, GRPEL1, CHMP4B, UNC50, EIF5A, RAB1B, HOOK3, HOOK1, TRAK1, STAM, SAR1B, D230025D16RIK, NUP35, SAR1A, RAB21, SCAMP1, NUP133, SRP54A, RAN, VTI1B, CLPX, CD36, RAB18, AGTR1A, RAB14, RAB12, VPS26B, MRPL45, ERC1, RAB10, VPS26A, PACS1, ARL6IP1, ARFGAP2, 1700034H14RIK, DERL2, NAPG, SNX6, SNX5, MTX2, STAM2, SNX7, RAB6, NFKBIA, ARF6, SNX4, LMAN2, CHCHD4, SNX3, LMAN1, RAB40B, CHMP2B, DUSP18, …	1763	656	13138	1.8403	3.41505e-12	5.69211e-13	3.69704e-12
GOTERM_BP_4	GO:0046907~intracellular transport	109	4.13819	3.03203e-11	GRPEL2, GRPEL1, HOOK3, HOOK1, TRAK1, STAM, D230025D16RIK, SAR1B, SAR1A, NUP133, KIF5B, RAN, SRP54A, VTI1B, ERGIC1, NPC1, 0610009B22RIK, SLC37A2, RAB10, ERC1, MRPL45, VPS26B, VPS26A, TRAPPC3, ARL6IP1, PACS1, DERL2, NAPG, STAM2, MTX2, RAB6, NFKBIA, LMAN1, DUSP18, PPP1R3C, STX12, TOMM7, CSE1L, TOMM5, STX17, TMED10, RHOBTB3, GABARAPL2, ARFIP1, SLC25A13, AKTIP, RAB1, PCNA, RHOT2, NUTF2, GOSR1, SEC24A,…	1763	431	13138	1.88463	4.66326e-08	6.6618e-09	5.05307e-08
GOTERM_BP_4	GO:0051188~cofactor biosynthetic process	36	1.36674	1.85931e-09	NAMPT, COX10, UROS, NFS1, RSAD1, PDSS1, GCLM, MTHFD1, ACSS1, GPHN, ANK1, CPOX, SPNB1, LIAS, DCAKD, FECH, MOCS2, HMBS, IREB2, COQ9, DLAT, COQ5, MMAB, ISCA1, COQ3, DBT, COQ2, PANK2, PANK3, ISCA2, MLYCD, PANK1, MTR, NARFL, SPNA1, NMNAT1	1763	91	13138	2.94807	2.85961e-06	3.57452e-07	3.09866e-06
GOTERM_BP_4	GO:0034613~cellular protein localization	79	2.99924	2.54998e-09	GRPEL2, GRPEL1, OXA1L, SEC24A, FGF9, TIMM17A, PEX7, CDC42, COPB2, IMMP2L, SRPR, TRAK1, STAM, SAR1B, TPR, D230025D16RIK, SEC24D, SAR1A, KPNB1, SEC23A, RAN, SRP54A, RPH3AL, VTI1B, OPTN, TIMM23, WDR92, MFN2, ATG4D, IPO7, IPO5, ARCN1, TOMM20, KPNA6, KPNA4, RAB10, MRPL45, KPNA3, KPNA2, KPNA1, SRP9, SEC23B, PACS1, ARL6IP1, DERL2, NAPG, STAM2, MTX2, PPP3R1, RAB6, TIMM10, NFKBIA, MUDENG, DUSP18, PPP1R3C,…	1763	299	13138	1.96894	3.92186e-06	4.35763e-07	4.2497e-06
GOTERM_BP_4	GO:0006886~intracellular protein transport	74	2.80942	4.36659e-09	GRPEL2, GRPEL1, SEC24A, FGF9, TIMM17A, PEX7, COPB2, IMMP2L, SRPR, TRAK1, STAM, SAR1B, TPR, D230025D16RIK, SEC24D, SAR1A, KPNB1, SEC23A, RAN, SRP54A, RPH3AL, VTI1B, TIMM23, MFN2, ATG4D, IPO7, IPO5, ARCN1, TOMM20, KPNA6, KPNA4, RAB10, MRPL45, KPNA3, KPNA2, KPNA1, SRP9, SEC23B, PACS1, ARL6IP1, DERL2, NAPG, MTX2, STAM2, RAB6, TIMM10, NFKBIA, MUDENG, DUSP18, PPP1R3C, STX12, TOMM7, CSE1L, TOMM5, STX17,…	1763	276	13138	1.99802	6.7158e-06	6.71582e-07	7.27721e-06
GOTERM_BP_4	GO:0043412~biopolymer modification	249	9.4533	4.41344e-09	PDP1, ADORA1, MAP3K7, MAP3K5, CLK2, WWP1, B230120H23RIK, GAB1, TRAK1, PIK3CA, TLK1, CRY1, RPUSD4, TNIK, MAPKSP1, PTPRM, ROCK1, PTPRG, MYLK3, MYLK4, WNK1, UBE2J1, PIM3, MAPK1, PPP1CA, MGAT3, EGFLAM, EIF2S1, SIAH1A, NEK9, NEK7, HUS1, RAB6, CDC34, UHMK1, DUSP18, NAA50, TNKS, FBXO4, DNMT3A, TAOK1, EPM2A, DUSP23, TRIO, SMAD2, PCNP, PTPN11, EPHA4, METTL14, RNF2, UBA3, HOPX, SMURF2, PARP1, BCKDK, TSG101…	1763	1320	13138	1.40573	6.78785e-06	6.17079e-07	7.35528e-06
GOTERM_BP_4	GO:0015980~energy derivation by oxidation of organic compounds	36	1.36674	1.78813e-08	PTGES3, PHKB, COX10, AKT1, PPP1R3C, PPP1R3B, GOT1, GYS1, CAT, FH1, SUCLA2, MTO1, NDUFS1, AGL, ACO2, PHKG1, ACO1, SUCLG1, EPM2A, CS, NDUFC2, IDH3B, PPP1R3A, IDH3A, SOD2, SDHA, PPP1CA, SLC25A13, GBE1, SDHC, SLC37A2, DLD, SDHD, 2610507B11RIK, MDH1, PYGB	1763	98	13138	2.7375	2.75011e-05	2.29178e-06	2.98003e-05
GOTERM_BP_4	GO:0006732~coenzyme metabolic process	45	1.70843	4.9984e-08	NAMPT, NFS1, ACOT2, ACOT1, PDSS1, GCLM, MTHFD1, GPHN, ACSS1, NUDT7, LIAS, RPIA, FH1, SUCLA2, DCAKD, GSTA1, MOCS2, ACO2, ACO1, SUCLG1, CS, IDH3B, COQ9, DLAT, COQ5, IDH3A, SOD2, OXSM, SDHA, DBT, COQ3, PANK2, COQ2, PANK3, GCK, MLYCD, PANK1, SDHC, SDHD, MTR, TXNRD3, 2610507B11RIK, SCP2, NMNAT1, MDH1	1763	143	13138	2.34506	7.68724e-05	5.91347e-06	8.33015e-05
GOTERM_BP_4	GO:0051246~regulation of protein metabolic process	81	3.07517	8.43188e-07	CPEB2, TSG101, UBE2G1, TIRAP, EIF5A, UBQLN1, ADORA1, AKT1, PRKAR2A, NDUFS4, ATG5, RBM8A, PSMD1, GAB1, PUM1, RAPGEF4, HBB-B1, PDGFD, PUM2, FGF1, GHR, PRKCA, FECH, ACO1, UBE2J1, UBE2F, TNFRSF14, UBE2C, PRKCE, UBE2B, EIF4G1, PPP1CA, UBE2K, JUN, EIF2S1, HIPK3, TRIM32, RNF139, UBE2W, SRP9, EIF2C4, GATC, HMGB1, EIF4E3, ATG10, BMPR2, UBE2V1, UBE2V2, NHLRC1, CDC34, FEM1A, ARNT, UBE2R2, PAIP2B, UEVLD, UBE…	1763	351	13138	1.71971	0.00129598	9.2626e-05	0.00140522
GOTERM_BP_4	GO:0043436~oxoacid metabolic process	103	3.9104	8.67744e-07	SC5D, GOT2, PECR, GOT1, HADH, ALDH6A1, ACAA2, GATM, DARS, PRKAB2, LYPLA1, FBP2, PNPLA8, NPC1, GLUL, YARS2, CROT, MDH1, ME3, ACADSB, ME2, AHCY, GLUD1, ALDOB, WARS2, GCLM, HADHA, G6PC3, HADHB, ALDH4A1, ASRGL1, GCSH, LIAS, FH1, CRAT, DLAT, ACACB, MLYCD, GLS, MTR, PTGES3, ACOX1, PPARA, PPARD, BCKDK, PTGES2, CPT2, NARS, ACOT1, ACSF2, ACN9, PEX7, AUH, MTHFD1, P4HA1, NARS2, PXMP3, GSTZ1, ACAD8, SLC22A5,…	1763	479	13138	1.60243	0.0013337	8.89688e-05	0.00144614
GOTERM_BP_4	GO:0031327~negative regulation of cellular biosynthetic process	93	3.53075	2.42671e-06	BMI1, COPS2, PPARD, JDP2, THRB, TSG101, TBX20, PPARG, MXI1, CBFA2T2, CITED2, CBX5, EDNRA, INSIG2, WWP1, ZFP238, RARB, BHLHE41, MYST4, MYST3, KHDRBS1, EGR1, TBL1XR1, SATB1, PKIG, ZHX2, TTF1, IRF2BP2, MBD2, PKIA, UBE2B, PURB, SUZ12, NCOA2, HIPK1, HIPK3, SMARCA5, ZFPM2, CUX1, SRP9, C1D, EIF2C4, EID1, MTDH, STRAP, HUS1, TXN1, SOX6, ZBTB16, SOX9, PAIP2B, ZC3H8, CIR1, HEXIM1, PER2, GM608, PER1, BCL6, S…	1763	430	13138	1.61173	0.00372533	0.000233241	0.0040442
GOTERM_BP_4	GO:0019318~hexose metabolic process	46	1.74639	3.26245e-06	PTGES3, PPARA, GNPDA1, PHKB, ALDOB, OGDHL, PGAM1, HK2, OGDH, PDHB, ACN9, G6PC3, AKT1, GALM, UEVLD, PPP1R3C, PPP1R3B, GYS1, PIK3CA, PRKAA1, RPIA, GAPDH, AGL, PDK1, PDK2, WDTC1, PFKL, PHKG1, EPM2A, BPGM, PFKM, PPP1R3A, FBP2, DLAT, FUCA2, MAN1C1, PGM2L1, PGM2, MAN2A1, PPP1CA, PGM5, GBE1, GCK, FPGT, PYGB, MDH1	1763	169	13138	2.02837	0.00500509	0.000295113	0.00543695
GOTERM_BP_4	GO:0009890~negative regulation of biosynthetic process	93	3.53075	3.64741e-06	BMI1, COPS2, PPARD, JDP2, THRB, TSG101, TBX20, PPARG, MXI1, CBFA2T2, CITED2, CBX5, EDNRA, INSIG2, WWP1, ZFP238, RARB, BHLHE41, MYST4, MYST3, KHDRBS1, EGR1, TBL1XR1, SATB1, PKIG, ZHX2, TTF1, IRF2BP2, MBD2, PKIA, UBE2B, PURB, SUZ12, NCOA2, HIPK1, HIPK3, SMARCA5, ZFPM2, CUX1, SRP9, C1D, EIF2C4, EID1, MTDH, STRAP, HUS1, TXN1, SOX6, ZBTB16, SOX9, PAIP2B, ZC3H8, CIR1, HEXIM1, PER2, GM608, PER1, BCL6, S…	1763	434	13138	1.59687	0.00559402	0.000311603	0.00607846
GOTERM_BP_4	GO:0048523~negative regulation of cellular process	213	8.08656	4.34605e-06	XRCC2, SGMS1, MXI1, ADORA1, CIAPIN1, CITED2, MAP3K7, INSIG2, WWP1, PIK3CA, RARB, ROCK1, ZHX2, MAPK1, GRB10, NPC1, JUN, VEGFA, EIF2C4, HUS1, NFKBIA, TXN1, HSPA1A, BCL2L1, CAPZB, KRAS, HEXIM1, SPNB1, TCF4, NKX2-5, HNRNPAB, DNMT3A, PAIP2, KLF11, NDFIP1, RYBP, SMAD4, SMYD1, GAS1, RPS6, TAX1BP1, PTPN11, FXR1, EI24, RNF6, RGS2, AIDA, RNF2, RGS5, HOPX, ACAD11, NCOR1, KLF4, COPS2, ELF1, PPARD, TSG101, FG…	1763	1192	13138	1.33162	0.00666194	0.00035174	0.00724272
GOTERM_BP_4	GO:0017038~protein import	28	1.06302	4.53383e-06	GRPEL2, GRPEL1, FGF9, MTX2, TIMM10, NFKBIA, PEX7, DUSP18, IMMP2L, CSE1L, TOMM5, PEX13, PPP3CA, TPR, TNPO1, KPNB1, RAN, MFN2, IPO7, IPO5, TOMM20, KPNA6, NUTF2, KPNA4, KPNA3, KPNA2, KPNA1, TOB1	1763	82	13138	2.54461	0.0069488	0.000348592	0.00755566
GOTERM_BP_4	GO:0048193~Golgi vesicle transport	21	0.797267	5.48869e-06	PACS1, VPS29, SEC23A, GABARAPL2, SEC24A, LMAN1, ERGIC1, KIF1C, GOLGA7, 0610009B22RIK, RAB1, TMED10, SEC22B, GOSR1, CUX1, D230025D16RIK, SEC24D, YKT6, TRAPPC3, SPAST, SEC23B	1763	52	13138	3.00949	0.00840609	0.000401901	0.00914686
GOTERM_BP_4	GO:0051253~negative regulation of RNA metabolic process	71	2.69552	5.70879e-06	BMI1, PPARD, JDP2, THRB, TSG101, TBX20, PPARG, MXI1, CBFA2T2, CITED2, CBX5, ZFP238, RARB, BHLHE41, EGR1, TBL1XR1, SATB1, PKIG, ZHX2, IRF2BP2, MBD2, UBE2B, PKIA, PURB, SUZ12, NCOA2, HIPK1, HIPK3, SMARCA5, ZFPM2, CUX1, EID1, MTDH, STRAP, TXN1, SOX6, ZBTB16, SOX9, CIR1, HEXIM1, PER2, PER1, GM608, BCL6, SKIL, BHLHE40, TCF4, NKX2-5, HNRNPAB, ETV3, DNMT3A, ZBTB7A, WDTC1, EHMT1, TBX3, JARID2, KLF11, RYB…	1763	310	13138	1.70676	0.00874171	0.000399018	0.00951364
GOTERM_BP_4	GO:0045934~negative regulation of nucleobase, nucleoside, nucleotide and nucleic acid metabolic process	86	3.265	5.7183e-06	BMI1, COPS2, PPARD, JDP2, THRB, TSG101, TBX20, PPARG, MXI1, CBFA2T2, CITED2, CBX5, EDNRA, WWP1, ZFP238, RARB, BHLHE41, MYST4, MYST3, KHDRBS1, EGR1, TBL1XR1, SATB1, PKIG, ZHX2, TTF1, IRF2BP2, MBD2, PKIA, UBE2B, PURB, SUZ12, NCOA2, HIPK1, HIPK3, SMARCA5, ZFPM2, CUX1, C1D, EID1, MTDH, STRAP, HUS1, TXN1, SOX6, ZBTB16, SOX9, ZC3H8, CIR1, HEXIM1, PER2, GM608, PER1, BCL6, SKIL, BHLHE40, TCF4, NKX2-5, HN…	1763	397	13138	1.6143	0.00875622	0.000382309	0.00952949
GOTERM_BP_4	GO:0080090~regulation of primary metabolic process	430	16.325	5.82254e-06	MEF2A, MXI1, CITED2, TAF5L, FLI1, MED28, MED26, PHTF2, MTERFD3, RREB1, ZHX2, RXRG, UBE2J1, MED13, MAPK1, PPP1CA, JUN, EIF2S1, SMARCAL1, IRAK1BP1, GATC, ETOHI1, NFKBIA, HEXIM1, RAC1, TCF4, DNMT3A, PAIP2, PAIP1, KLF11, ESRRG, KLF15, SFMBT1, FXR1, MLYCD, PCNA, RERE, BACH1, HLF, ELF1, ELF2, TSG101, UBE2G1, YBX1, CREG1, ANP32A, FGF1, BHLHE41, GHR, ACO1, ADNP, TTF1, GTF2H3, FOSB, GTF2H5, JMY, CLOCK, SR…	1763	2672	13138	1.19925	0.00891511	0.000373059	0.00970319
GOTERM_BP_4	GO:0031324~negative regulation of cellular metabolic process	101	3.83447	7.20839e-06	BMI1, COPS2, JDP2, PPARD, THRB, TSG101, PPARG, TBX20, MXI1, CBFA2T2, CBX5, CITED2, EDNRA, INSIG2, ATG5, WWP1, ZFP238, RARB, BHLHE41, MYST4, MYST3, PRKCA, EGR1, KHDRBS1, TBL1XR1, SATB1, PKIG, ZHX2, TTF1, IRF2BP2, MBD2, UBE2B, PKIA, PURB, SUZ12, NPC1, NCOA2, HIPK1, JUN, HIPK3, SMARCA5, ZFPM2, CUX1, SRP9, EIF2C4, C1D, EID1, MTDH, STRAP, HUS1, TXN1, ZBTB16, SOX6, SOX9, PAIP2B, ZC3H8, CIR1, HEXIM1, PE…	1763	489	13138	1.53918	0.0110253	0.000443363	0.0120126
GOTERM_BP_4	GO:0006915~apoptosis	97	3.68261	7.28476e-06	MEF2A, FASTKD2, MRPL41, EIF5A, SGMS1, UBQLN1, CIAPIN1, SMNDC1, MAP3K5, RAD21, 5730403B10RIK, GATA6, 4930453N24RIK, RNF34, OPA1, ROCK1, DFFA, TBRG4, TNFRSF14, FADD, BCL2L13, STK4, WDR92, DDIT4, RNF130, TRIM35, SIAH1A, TNFAIP8, BLCAP, MCL1, RRAGA, ARF6, BCL2L2, BCL2L1, PRUNE2, DIABLO, TRAF6, DNAJA3, TFDP1, KLF11, RYBP, RPS6, TAX1BP1, VDAC1, DNASE1, AKTIP, CYFIP2, RHOT2, PDCD6, STEAP3, 1810011O10RIK…	1763	465	13138	1.55452	0.0111415	0.00043083	0.0121398
GOTERM_BP_4	GO:0010558~negative regulation of macromolecule biosynthetic process	89	3.37889	7.77598e-06	BMI1, COPS2, PPARD, JDP2, THRB, TSG101, TBX20, PPARG, MXI1, CBFA2T2, CITED2, CBX5, WWP1, ZFP238, RARB, BHLHE41, MYST4, MYST3, KHDRBS1, EGR1, TBL1XR1, SATB1, PKIG, ZHX2, TTF1, IRF2BP2, MBD2, PKIA, UBE2B, PURB, SUZ12, NCOA2, HIPK1, HIPK3, SMARCA5, ZFPM2, CUX1, SRP9, C1D, EIF2C4, EID1, MTDH, STRAP, HUS1, TXN1, SOX6, ZBTB16, SOX9, PAIP2B, ZC3H8, CIR1, HEXIM1, PER2, GM608, PER1, BCL6, SKIL, BHLHE40, T…	1763	418	13138	1.58668	0.0118883	0.000442846	0.0129584
GOTERM_BP_4	GO:0051172~negative regulation of nitrogen compound metabolic process	86	3.265	8.51995e-06	BMI1, COPS2, PPARD, JDP2, THRB, TSG101, TBX20, PPARG, MXI1, CBFA2T2, CITED2, CBX5, EDNRA, WWP1, ZFP238, RARB, BHLHE41, MYST4, MYST3, KHDRBS1, EGR1, TBL1XR1, SATB1, PKIG, ZHX2, TTF1, IRF2BP2, MBD2, PKIA, UBE2B, PURB, SUZ12, NCOA2, HIPK1, HIPK3, SMARCA5, ZFPM2, CUX1, C1D, EID1, MTDH, STRAP, HUS1, TXN1, SOX6, ZBTB16, SOX9, ZC3H8, CIR1, HEXIM1, PER2, GM608, PER1, BCL6, SKIL, BHLHE40, TCF4, NKX2-5, HN…	1763	401	13138	1.5982	0.0130183	0.000467881	0.0141981
GOTERM_BP_4	GO:0010629~negative regulation of gene expression	87	3.30296	1.15585e-05	BMI1, COPS2, PPARD, JDP2, THRB, TSG101, TBX20, PPARG, BNIP3, MXI1, CBFA2T2, CITED2, CBX5, WWP1, ZFP238, RARB, BHLHE41, MYST4, MYST3, KHDRBS1, EGR1, TBL1XR1, SATB1, ZCCHC11, PKIG, ZHX2, IRF2BP2, MBD2, PKIA, UBE2B, PURB, SUZ12, NCOA2, HIPK1, HIPK3, SMARCA5, ZFPM2, CUX1, C1D, EIF2C4, EID1, MTDH, STRAP, ERI1, TXN1, SOX6, ZBTB16, SOX9, ZC3H8, CIR1, HEXIM1, PER2, GM608, PER1, BCL6, SKIL, BHLHE40, TCF4,…	1763	410	13138	1.58129	0.01762	0.000612814	0.0192612
GOTERM_BP_4	GO:0009892~negative regulation of metabolic process	107	4.06226	1.5049e-05	JDP2, THRB, MXI1, ADORA1, CITED2, CBX5, INSIG2, ATG5, WWP1, RARB, MYST4, MYST3, SATB1, PKIG, ZHX2, PKIA, SUZ12, NPC1, JUN, SMARCA5, EIF2C4, EID1, STRAP, HUS1, TXN1, SOX6, SOX9, ZC3H8, HEXIM1, SKIL, BHLHE40, TCF4, NKX2-5, HNRNPAB, DNMT3A, EHMT1, PAIP2, KLF11, RYBP, NDFIP1, SMYD1, FXR1, HDAC4, HDAC1, RNF2, ADRA1B, HOPX, HIVEP1, HDAC9, NCOR1, KLF4, DNAJB5, BMI1, COPS2, PPARD, TSG101, TBX20, PPARG, B…	1763	534	13138	1.49321	0.0228797	0.000771219	0.0250771
GOTERM_BP_4	GO:0060255~regulation of macromolecule metabolic process	428	16.2491	1.87437e-05	MEF2A, MXI1, CITED2, TAF5L, FLI1, MED28, MED26, PHTF2, MTERFD3, RREB1, ZHX2, RXRG, UBE2J1, MED13, MAPK1, PPP1CA, JUN, EIF2S1, SMARCAL1, IRAK1BP1, GATC, ETOHI1, NFKBIA, HEXIM1, TCF4, DNMT3A, PAIP2, PAIP1, KLF11, ESRRG, KLF15, SFMBT1, FXR1, PCNA, RERE, BACH1, HLF, ELF1, ELF2, TSG101, UBE2G1, BNIP3, YBX1, CREG1, ANP32A, FGF1, BHLHE41, GHR, ACO1, ADNP, TTF1, GTF2H3, FOSB, GTF2H5, JMY, CLOCK, SRP9, CR…	1763	2688	13138	1.18656	0.0284165	0.000929507	0.031233
GOTERM_BP_4	GO:0051187~cofactor catabolic process	15	0.569476	2.55128e-05	ACO2, ACO1, SUCLG1, CS, IDH3B, IDH3A, SDHA, HMOX2, SDHC, SDHD, NUDT7, 2610507B11RIK, FH1, SUCLA2, MDH1	1763	32	13138	3.49316	0.0384794	0.00122548	0.0425103
GOTERM_BP_4	GO:0006779~porphyrin biosynthetic process	11	0.417616	2.87559e-05	FECH, ANK1, COX10, CPOX, HMBS, SPNB1, UROS, IREB2, SPNA1, RSAD1, MMAB	1763	18	13138	4.55404	0.0432634	0.00133932	0.0479127
GOTERM_BP_4	GO:0006796~phosphate metabolic process	158	5.99848	3.11339e-05	PDP1, CAPZA2, STYX, STK35, TIRAP, DSTYK, RPS6KB1, ADORA1, DMPK, MAP3K7, MAP3K5, CLK2, B230120H23RIK, GAB1, PIK3CA, PRKACA, TLK1, STK39, PRKACB, FRS2, RET, PTPRM, TNIK, MAPKSP1, ROCK1, PTPRG, STK24, MYLK3, MYLK4, WNK1, PIM3, STK4, CDKL2, WEE1, MAPK1, MAP4K4, PPP1CA, RIOK3, EIF2S1, SLC37A2, DLD, TESK1, NEK9, KALRN, PPP5C, NEK7, WNT5A, HUS1, BMPR2, MAPKAPK2, ATP6V1B2, RIOK2, UHMK1, ATP6V0C, DUSP18, …	1763	866	13138	1.35962	0.0467563	0.00140738	0.051874
GOTERM_BP_4	GO:0005996~monosaccharide metabolic process	47	1.78436	4.26255e-05	PTGES3, PPARA, GNPDA1, PHKB, GNPNAT1, ALDOB, OGDHL, PGAM1, HK2, OGDH, PDHB, ACN9, G6PC3, AKT1, GALM, UEVLD, PPP1R3C, PPP1R3B, GYS1, PIK3CA, PRKAA1, RPIA, GAPDH, AGL, PDK1, PDK2, WDTC1, PFKL, PHKG1, EPM2A, BPGM, PFKM, PPP1R3A, FBP2, DLAT, FUCA2, MAN1C1, PGM2L1, PGM2, MAN2A1, PPP1CA, PGM5, GBE1, GCK, FPGT, PYGB, MDH1	1763	191	13138	1.83376	0.0634566	0.00187137	0.0710144
GOTERM_BP_4	GO:0006778~porphyrin metabolic process	13	0.493546	5.08841e-05	CYB5R4, HMOX2, FECH, ANK1, COX10, CPOX, HMBS, SPNB1, UROS, IREB2, SPNA1, RSAD1, MMAB	1763	26	13138	3.72604	0.0752777	0.00217158	0.0847679
GOTERM_BP_4	GO:0033013~tetrapyrrole metabolic process	13	0.493546	5.08841e-05	CYB5R4, HMOX2, FECH, ANK1, COX10, CPOX, HMBS, SPNB1, UROS, IREB2, SPNA1, RSAD1, MMAB	1763	26	13138	3.72604	0.0752777	0.00217158	0.0847679
GOTERM_BP_4	GO:0010605~negative regulation of macromolecule metabolic process	100	3.79651	5.20829e-05	BMI1, COPS2, JDP2, PPARD, THRB, TSG101, PPARG, TBX20, BNIP3, MXI1, CBFA2T2, CBX5, CITED2, ATG5, WWP1, ZFP238, RARB, BHLHE41, MYST4, MYST3, PRKCA, EGR1, KHDRBS1, TBL1XR1, SATB1, ZCCHC11, PKIG, ZHX2, TTF1, IRF2BP2, MBD2, UBE2B, PKIA, PURB, SUZ12, NCOA2, HIPK1, JUN, HIPK3, SMARCA5, ZFPM2, CUX1, SRP9, EIF2C4, C1D, EID1, MTDH, STRAP, HUS1, ERI1, TXN1, ZBTB16, SOX6, SOX9, PAIP2B, ZC3H8, CIR1, HEXIM1, P…	1763	506	13138	1.47274	0.0769811	0.00216267	0.0867641
GOTERM_BP_4	GO:0030258~lipid modification	18	0.683371	6.90296e-05	ACOX1, PPARD, ACADM, PIK3C2A, ADIPOR2, ADIPOR1, PTEN, PHYH, HADHA, DCI, PEX7, HADHB, PIK3CA, PEX13, PRKAA1, HSD17B4, AGK, PIK3R1	1763	47	13138	2.85398	0.100729	0.00279008	0.11498
GOTERM_BP_4	GO:0006631~fatty acid metabolic process	45	1.70843	7.41136e-05	PTGES3, PPARA, ACOX1, PPARD, ACADSB, SC5D, PTGES2, CPT2, ABHD5, ACOT1, ECHS1, DCI, ACSF2, HADHA, PEX7, HADHB, PECR, ACSL1, PEX13, PRKAA1, PRKAA2, HSD17B4, HADH, ACSL6, GHR, ACAA2, ACADM, ACADS, PRKAB2, ADIPOR2, ADIPOR1, LYPLA1, ACACB, CRAT, ACADL, PHYH, OXSM, ACADVL, PNPLA8, ANKRD23, MLYCD, ALOX5, GPAM, CROT, ACSM5	1763	184	13138	1.82252	0.107734	0.00291858	0.123443
GOTERM_BP_4	GO:0010604~positive regulation of macromolecule metabolic process	119	4.51784	9.18717e-05	MEF2A, THRB, EIF5A, ADORA1, CBFB, CITED2, GATA2, GATA6, GATA4, RARB, AKIRIN2, MYST4, MYST3, ZFP326, RXRG, TNFRSF14, MED13, PPARGC1B, JUN, TRIM32, VEGFA, NFE2L2, HMGB1, HMGB2, CNBP, BMPR2, SOX6, SOX9, SRF, ARNT, MEIS2, RNF168, FBXO4, TAF9, UBE2D1, TRAF6, NKX2-5, HNRNPAB, TFDP1, KLF6, TESC, MAFB, NDFIP1, ESRRG, SMAD4, TEAD1, NR4A1, SMAD2, NR4A3, ZFP148, KLF15, KITL, HDAC4, RNF6, EAF1, AKTIP, EBF3, …	1763	633	13138	1.40094	0.131776	0.0035264	0.153
GOTERM_BP_4	GO:0045454~cell redox homeostasis	21	0.797267	0.000105657	TMX2, TXNL1, GLRX3, TMX1, GLRX5, PTGES2, TMX4, TMX3, TXN1, PRDX3, PRDX1, GLRX2, ERP44, DNAJC16, PRDX6, 2810407C02RIK, DLD, TXNRD3, TXNRD1, GLRX, SCO1	1763	62	13138	2.52409	0.149991	0.00395579	0.175938
GOTERM_BP_4	GO:0009893~positive regulation of metabolic process	126	4.7836	0.00013116	MEF2A, THRB, EIF5A, ADORA1, CBFB, CITED2, GATA2, GATA6, GATA4, RARB, AKIRIN2, MYST4, MYST3, ZFP326, RXRG, TNFRSF14, MED13, PPARGC1B, JUN, TRIM32, VEGFA, NFE2L2, HMGB1, HMGB2, CNBP, BMPR2, SOX6, SOX9, SRF, ARNT, MEIS2, RAC1, RNF168, FBXO4, TAF9, UBE2D1, TRAF6, NKX2-5, HNRNPAB, TFDP1, KLF6, TESC, MAFB, NDFIP1, ESRRG, SMAD4, TEAD1, NR4A1, SMAD2, KLF15, NR4A3, ZFP148, KITL, HDAC4, RNF6, EAF1, AKTIP, …	1763	683	13138	1.37476	0.182691	0.00479177	0.218363
GOTERM_BP_4	GO:0008016~regulation of heart contraction	18	0.683371	0.000166857	PRKCA, IRX5, THRB, GJA1, ATP1A1, ATP1A2, ADORA1, DMPK, HDAC4, ADRB1, ATP2A2, PLN, HOPX, ADRA1B, HBEGF, ADRA1A, NKX2-5, ADRA1D	1763	50	13138	2.68275	0.226359	0.00595078	0.277715
GOTERM_BP_4	GO:0006888~ER to Golgi vesicle-mediated transport	13	0.493546	0.000185414	SEC23A, SEC24A, LMAN1, ERGIC1, 0610009B22RIK, RAB1, SEC22B, GOSR1, YKT6, SEC24D, TRAPPC3, SPAST, SEC23B	1763	29	13138	3.34058	0.248132	0.00646072	0.308557
GOTERM_BP_4	GO:0044255~cellular lipid metabolic process	93	3.53075	0.000234318	PTGES3, ACOX1, PPARA, PPARD, SC5D, CPT2, PTGES2, ACOT1, SGMS1, EPT1, PTEN, ACSF2, PEX7, ASAH2, PECR, AGPAT5, INSIG2, SMPDL3A, GATA6, PIGG, COL4A3BP, PIK3CA, MTAP7, CAT, HADH, PTDSS1, GHR, ACAA2, CRLS1, ACADM, PIGY, LPGAT1, PIK3C2A, ACADS, PIGW, PRKAB2, UGCG, ADNP, ADIPOR2, ADIPOR1, LYPLA1, PISD, CDS1, ACADL, PIGQ, CHPT1, ACADVL, PNPLA8, COQ2, DHRS4, ANKRD23, DGAT2, LCLAT1, GPAM, CLN8, PLA2G5, CRO…	1763	482	13138	1.43785	0.302618	0.0079774	0.389789
GOTERM_BP_4	GO:0007242~intracellular signaling cascade	160	6.07441	0.000239313	GNA11, ADCY5, GNA12, RGL3, TIRAP, RAB1B, RPS6KB1, ADORA1, MAP3K7, S1PR3, MAP3K5, 5730403B10RIK, RAB28, B230120H23RIK, GAB1, SPRED2, RALA, PIK3CA, TLK1, RAPGEF4, PRKACB, MLL3, RAPGEF2, FRS2, RAB21, RET, TNIK, MAPKSP1, SOCS2, ROCK1, RXRG, SOCS7, SOCS4, SOCS5, GEM, TANK, PPARGC1B, RND3, MAPK1, ASB8, MAP4K4, RAB18, HRASLS, RAB14, ASB1, SDCBP, RAB12, ARL8A, ARL8B, ASB2, ASB5, RAB10, IRAK1BP1, WNT5A, C…	1763	915	13138	1.30309	0.307957	0.00797039	0.398083
GOTERM_BP_4	GO:0034645~cellular macromolecule biosynthetic process	376	14.2749	0.000278184	MEF2A, MRPL41, BBX, ZFP84, MXI1, CITED2, TAF5L, FLI1, MED28, MED26, TRAK1, PHTF2, RARB, MRPL39, CRY1, MRPL32, MTERFD3, 2810006K23RIK, RREB1, YY1, ZFP326, MTPAP, RXRG, ZHX2, MED13, PPARGC1B, MGAT3, JUN, EIF2S1, MTFMT, MRPL43, IRAK1BP1, ETOHI1, GPBP1L1, ZFP612, WARS2, ZFP617, QRSL1, TCF20, PPP1R3C, ZFP422-RS1, HEXIM1, GYS1, TCF4, POLQ, HNRNPAB, IKZF5, KLF6, DNMT3A, AEBP2, KLF9, SUB1, PHB, KLF11, SM…	1763	2398	13138	1.16846	0.348128	0.00906309	0.462603
GOTERM_BP_4	GO:0016054~organic acid catabolic process	24	0.911162	0.000288188	ACOX1, PPARD, BCKDK, BCAT2, ACADM, AHCY, PHYH, HADHA, DCI, PEX7, HADHB, AUH, MTHFD1, GOT2, GOT1, GLS, GSTZ1, GCSH, ASRGL1, PEX13, ACAD8, HIBCH, HSD17B4, A230051G13RIK	1763	81	13138	2.20802	0.358083	0.00919284	0.479201
GOTERM_BP_4	GO:0031325~positive regulation of cellular metabolic process	118	4.47988	0.000291891	MEF2A, THRB, EIF5A, ADORA1, CBFB, CITED2, GATA2, GATA6, GATA4, RARB, AKIRIN2, MYST4, MYST3, ZFP326, RXRG, TNFRSF14, MED13, PPARGC1B, JUN, VEGFA, NFE2L2, HMGB1, HMGB2, CNBP, BMPR2, SOX6, SOX9, SRF, ARNT, MEIS2, RNF168, FBXO4, TAF9, UBE2D1, TRAF6, NKX2-5, HNRNPAB, TFDP1, KLF6, TESC, MAFB, ESRRG, SMAD4, TEAD1, NR4A1, SMAD2, NR4A3, ZFP148, KLF15, KITL, HDAC4, RNF6, EAF1, AKTIP, EBF3, EBF2, ADRA1B, KL…	1763	644	13138	1.36544	0.36173	0.00912128	0.485344
GOTERM_BP_4	GO:0044262~cellular carbohydrate metabolic process	67	2.54366	0.000368864	PTGES3, PPARA, IMPA2, GNPDA1, IMPA1, PHKB, GNPNAT1, OGDHL, PGAM1, PPIP5K2, GPCPD1, OGDH, PTEN, ACN9, PDHB, AKT1, POMGNT1, GOT1, ST3GAL5, TRAK1, PIK3CA, PFKL, PHKG1, PFKM, PPP1R3A, FBP2, PGM2L1, PGM2, MAN2A1, PPP1CA, MGAT3, PGM5, DGAT2, SLC37A2, MDH1, GALNT2, GALNT1, SORD, GALNT7, ALDOB, HK2, G6PC3, GALM, PPP1R3C, UEVLD, PPP1R3B, GYS1, PRKAA1, RPIA, GAPDH, C1GALT1, INPP5A, AGL, PDK1, PDK2, WDTC1, …	1763	327	13138	1.52688	0.433013	0.0112842	0.612963
GOTERM_BP_4	GO:0032268~regulation of cellular protein metabolic process	59	2.23994	0.00041346	CPEB2, TIRAP, EIF5A, UBQLN1, ADORA1, AKT1, PRKAR2A, NDUFS4, ATG5, RBM8A, GAB1, PUM1, HBB-B1, RAPGEF4, PDGFD, PUM2, FGF1, GHR, PRKCA, FECH, ACO1, TNFRSF14, PRKCE, UBE2B, EIF4G1, PPP1CA, EIF2S1, JUN, HIPK3, RNF139, SRP9, EIF2C4, GATC, HMGB1, EIF4E3, ATG10, BMPR2, NHLRC1, FEM1A, ARNT, PAIP2B, FBXO4, UBE2D1, EGF, TNRC6B, PAIP2, PAIP1, IREB2, SMAD4, SAMD4, KITL, YWHAE, FXR1, HDAC4, EIF4E, AKTIP, PRKAR…	1763	280	13138	1.57026	0.470612	0.0123938	0.686831
GOTERM_BP_4	GO:0016192~vesicle-mediated transport	89	3.37889	0.000461753	SEC31B, GNPDA1, SEC24A, HOOK3, HOOK1, GATA2, CDC42, COPB2, GOLGA7, PICALM, PACSIN2, TRAPPC6B, RHOB, RAPGEF4, SAR1B, D230025D16RIK, SEC24D, CLINT1, SAR1A, GHR, SEC23A, SCAMP1, RPH3AL, ERGIC1, KIF1C, NPC1, CD36, 0610009B22RIK, ARCN1, LRP11, RAB5A, CUX1, ERC1, VPS26A, SPAST, SH3GL2, TRAPPC3, TRAPPC10, SEC23B, VPS29, PACS1, ARFGAP2, CAV2, PLDN, CNIH, NAPG, EXOC8, UBE3A, RAB6, ARF6, TRIM72, LMAN1, RIM…	1763	466	13138	1.42325	0.508523	0.0135675	0.766764
GOTERM_BP_4	GO:0007507~heart development	49	1.86029	0.00051854	GNA11, TBX20, GJA1, PTEN, CITED2, EDNRA, ATG5, GATA6, COL4A3BP, GAB1, GATA4, SEMA3C, RARB, SLC22A5, ACADM, WDR92, MURC, CRKL, ZFPM2, IRX4, PPP3R1, FHL2, EGLN1, SOX6, SOX9, ITGB1, SRF, HAND2, HEXIM1, GYS1, PPP3CB, NKX2-5, KIF3A, TBX3, TEAD1, CENPF, SMAD2, SMYD1, SOD2, MNAT1, ADAP2, PKP2, PLN, HOPX, ADRA1B, ADRA1A, IFT52, HDAC9, BMPR1A	1763	223	13138	1.63745	0.549646	0.0149386	0.860679
GOTERM_BP_4	GO:0031323~regulation of cellular metabolic process	428	16.2491	0.000573231	MEF2A, MXI1, CITED2, MAP3K5, TAF5L, FLI1, MED28, MED26, PHTF2, MTERFD3, RREB1, ZHX2, RXRG, MED13, MAPK1, NPC1, PPP1CA, JUN, EIF2S1, SMARCAL1, IRAK1BP1, GATC, ETOHI1, NFKBIA, HEXIM1, RAC1, TCF4, DNMT3A, PAIP2, PAIP1, KLF11, ESRRG, KLF15, SFMBT1, FXR1, MLYCD, PCNA, RERE, BACH1, HLF, ELF1, ELF2, TSG101, YBX1, CREG1, ANP32A, FGF1, BHLHE41, GHR, ACO1, ADNP, TTF1, GTF2H3, FOSB, GTF2H5, JMY, CLOCK, SRP9…	1763	2786	13138	1.14483	0.585997	0.0161985	0.951048
GOTERM_BP_4	GO:0016070~RNA metabolic process	119	4.51784	0.000587793	NAF1, PNN, SMNDC1, SFRS7, GTF2E1, INTS4, RBM8A, TARDBP, GATA4, TFB2M, RPP30, TGS1, MTERFD3, MTO1, KRR1, RPUSD4, DARS, HNRNPA2B1, ZHX2, MTPAP, CSTF2T, RNMTL1, SFRS3, ELL2, TRMT11, VEGFA, CELF2, YARS2, XRN1, EIF2C4, MRPL44, FIP1L1, NHP2L1, STRAP, PPIL1, WARS2, BCL2L2, MAPKAPK2, HNRNPA3, NOM1, HNRNPK, CNOT6L, CDC40, HNRNPD, TAF9, HNRNPC, PABPC1, TAF3, PAIP1, MPHOSPH10, SSB, INTS12, 2210012G02RIK, ME…	1763	662	13138	1.33957	0.595171	0.0163072	0.975098
GOTERM_BP_4	GO:0018130~heterocycle biosynthetic process	17	0.645406	0.000716329	MOCS2, FECH, COX10, HMBS, NFS1, UROS, IREB2, RSAD1, MMAB, MTHFD1, GPHN, ANK1, CPOX, SPNB1, SPNA1, ALDH4A1, LIAS	1763	51	13138	2.48402	0.66783	0.0194881	1.18713
GOTERM_BP_4	GO:0045822~negative regulation of heart contraction	7	0.265756	0.000746968	ATP2A2, PLN, ADRA1A, ATP1A1, ATP1A2, ADORA1, ADRA1D	1763	10	13138	5.21645	0.683131	0.0199606	1.23761
GOTERM_BP_4	GO:0006839~mitochondrial transport	15	0.569476	0.000775373	GRPEL2, GRPEL1, KIF5B, MTX2, TIMM10, BNIP3, 2510003E04RIK, MFN2, PLEKHF1, DUSP18, IMMP2L, SLC25A13, TOMM5, SLC37A2, TOMM20	1763	42	13138	2.66145	0.696686	0.0203586	1.28439
GOTERM_BP_4	GO:0051254~positive regulation of RNA metabolic process	80	3.03721	0.000920917	ENY2, PPARA, ELF1, THRB, GPBP1, TBX20, MITF, PPARG, CBFB, CITED2, GATA2, FOS, FUBP3, GATA6, SDPR, GATA4, YAP1, RARB, AKIRIN2, EGR1, EGR2, RXRG, TTF1, MED13, PPARGC1B, MURC, NCOA1, NCOA2, JUN, VEGFA, ZFPM2, NFE2L2, CLOCK, HMGB1, HMGB2, CNBP, UBE3A, NFYB, NFIX, SOX6, SOX9, SRF, ARID2, CALCOCO1, ARNT, MEIS2, HAND2, TCEA1, TAF9, TCFEB, NKX2-5, HNRNPAB, TFDP1, MAF, KLF6, TESC, CEBPB, KAT2B, TBX3, MAFB…	1763	419	13138	1.42283	0.757565	0.0237312	1.52375
GOTERM_BP_4	GO:0010557~positive regulation of macromolecule biosynthetic process	97	3.68261	0.00109989	MEF2A, THRB, EIF5A, CBFB, CITED2, GATA2, GATA6, GATA4, RARB, MYST4, AKIRIN2, MYST3, ZFP326, RXRG, MED13, PPARGC1B, JUN, VEGFA, NFE2L2, HMGB1, CNBP, HMGB2, SOX6, SOX9, SRF, ARNT, MEIS2, TAF9, TRAF6, NKX2-5, TFDP1, HNRNPAB, KLF6, TESC, MAFB, ESRRG, SMAD4, TEAD1, NR4A1, SMAD2, NR4A3, ZFP148, KLF15, HDAC4, RNF6, EAF1, EBF3, EBF2, KLF2, KLF4, ENY2, PPARA, ELF1, GPBP1, TBX20, MITF, PPARG, FOS, FUBP3, S…	1763	530	13138	1.36387	0.815952	0.0278151	1.81732
GOTERM_BP_4	GO:0030324~lung development	28	1.06302	0.00130423	WNT5A, PTGES3, HMGB1, FGF9, CAPZA2, BMPR2, PPP3R1, L7RN6, ASAH1, CRISPLD2, GATA6, WWP1, FGF1, TES, LIPA, MAN1A2, SMAD2, WDR92, MAN2A1, PPP1CA, SP1, VEGFA, HOPX, HSD11B1, ZFPM2, CUX1, BMPR1A, NFIB	1763	111	13138	1.8798	0.865639	0.0323698	2.15153
GOTERM_BP_4	GO:0010628~positive regulation of gene expression	90	3.41686	0.00132795	ENY2, PPARA, ELF1, MEF2A, THRB, GPBP1, TBX20, MITF, PPARG, CBFB, CITED2, GATA2, FOS, FUBP3, GATA6, SDPR, GATA4, YAP1, RARB, MYST4, AKIRIN2, MYST3, EGR1, EGR2, ZFP326, RXRG, TTF1, MED13, HMGA1, PPARGC1B, MURC, NCOA1, NCOA2, JUN, VEGFA, ZFPM2, NFE2L2, CLOCK, HMGB1, HMGB2, CNBP, UBE3A, NFYB, NFIX, SOX6, SOX9, SRF, ARID2, CALCOCO1, ARNT, RGMB, MEIS2, HAND2, TAF9, TCEA1, TCFEB, NKX2-5, HNRNPAB, TFDP1,…	1763	488	13138	1.37436	0.870458	0.0324263	2.19025
GOTERM_BP_4	GO:0045935~positive regulation of nucleobase, nucleoside, nucleotide and nucleic acid metabolic process	93	3.53075	0.00157284	ENY2, PPARA, ELF1, MEF2A, THRB, GPBP1, TBX20, MITF, PPARG, CBFB, CITED2, GATA2, FOS, FUBP3, GATA6, SDPR, GATA4, YAP1, RARB, MYST4, AKIRIN2, MYST3, EGR1, EGR2, ZFP326, RXRG, TTF1, MED13, HMGA1, UBE2B, PPARGC1B, MURC, NCOA1, NCOA2, JUN, VEGFA, ZFPM2, NFE2L2, CLOCK, HMGB1, HMGB2, CNBP, UBE3A, NFYB, NFIX, SOX6, SOX9, SRF, ARID2, CALCOCO1, ARNT, RGMB, MEIS2, HAND2, RNF168, TAF9, TCEA1, TCFEB, NKX2-5, …	1763	510	13138	1.35891	0.911161	0.0376985	2.58919
GOTERM_BP_4	GO:0030323~respiratory tube development	28	1.06302	0.00172831	WNT5A, PTGES3, HMGB1, FGF9, CAPZA2, BMPR2, PPP3R1, L7RN6, ASAH1, CRISPLD2, GATA6, WWP1, FGF1, TES, LIPA, MAN1A2, SMAD2, WDR92, MAN2A1, PPP1CA, SP1, VEGFA, HOPX, HSD11B1, ZFPM2, CUX1, BMPR1A, NFIB	1763	113	13138	1.84653	0.930083	0.0407173	2.84168
GOTERM_BP_4	GO:0031328~positive regulation of cellular biosynthetic process	99	3.75854	0.00189748	MEF2A, THRB, EIF5A, CBFB, CITED2, GATA2, GATA6, GATA4, RARB, MYST4, AKIRIN2, MYST3, ZFP326, RXRG, MED13, PPARGC1B, JUN, VEGFA, NFE2L2, HMGB1, CNBP, HMGB2, SOX6, SOX9, SRF, ARNT, MEIS2, TAF9, TRAF6, NKX2-5, TFDP1, HNRNPAB, KLF6, TESC, MAFB, ESRRG, SMAD4, TEAD1, NR4A1, SMAD2, NR4A3, ZFP148, KLF15, HDAC4, RNF6, EAF1, EBF3, EBF2, KLF2, KLF4, ENY2, PPARA, ELF1, GPBP1, TBX20, MITF, PPARG, FOS, FUBP3, S…	1763	552	13138	1.33651	0.946125	0.043945	3.1157
GOTERM_BP_4	GO:0051173~positive regulation of nitrogen compound metabolic process	95	3.60668	0.00190227	ENY2, PPARA, ELF1, MEF2A, THRB, GPBP1, TBX20, MITF, PPARG, CBFB, CITED2, GATA2, FOS, FUBP3, GATA6, SDPR, GATA4, YAP1, RARB, MYST4, AKIRIN2, MYST3, EGR1, EGR2, HSP90AA1, ZFP326, RXRG, TTF1, MED13, HMGA1, UBE2B, PPARGC1B, MURC, NCOA1, NCOA2, JUN, VEGFA, ZFPM2, NFE2L2, CLOCK, HMGB1, HMGB2, CNBP, UBE3A, NFYB, NFIX, SOX6, SOX9, SRF, ARID2, CALCOCO1, ARNT, RGMB, MEIS2, HAND2, RNF168, TAF9, TCEA1, TCFEB…	1763	526	13138	1.34591	0.946521	0.0434008	3.12345
GOTERM_BP_4	GO:0048522~positive regulation of cellular process	213	8.08656	0.00204661	EDN3, MEF2A, XRCC2, ADORA1, CITED2, MAP3K7, B230120H23RIK, GAB1, RARB, ZFP326, RXRG, LIFR, MED13, PPARGC1B, EGFLAM, CD36, JUN, VEGFA, NPTN, BCL2L1, SERINC3, KRAS, RAC1, DIABLO, FBXO4, NKX2-5, HNRNPAB, KLF6, ESRRG, SMAD4, SMAD2, KLF15, GAS1, PTPN11, EI24, RNF6, HOPX, KLF2, NCOR1, KLF4, ENY2, PPARA, ELF1, PPARD, FGF9, MITF, TBX20, PPARG, SHOC2, BNIP3, PTEN, N6AMT1, MAPT, FGF1, GHR, CYR61, TTF1, MBD…	1763	1320	13138	1.20249	0.957187	0.0459399	3.35668
GOTERM_BP_4	GO:0010556~regulation of macromolecule biosynthetic process	364	13.8193	0.00230097	MEF2A, BBX, ZFP84, MXI1, CITED2, TAF5L, FLI1, MED28, RBM8A, MED26, WWP1, TRAK1, PHTF2, RARB, CRY1, MTERFD3, RREB1, YY1, ZFP326, RXRG, ZHX2, MED13, PPARGC1B, MAPK1, PPP1CA, RAB18, JUN, EIF2S1, SMARCAL1, VEGFA, PRDM2, IRAK1BP1, GATC, EIF2C4, ETOHI1, GPBP1L1, ZFP612, HUS1, NFKBIA, TXN1, ZFP617, TCF20, ZFP422-RS1, HEXIM1, TCF4, NKX2-5, HNRNPAB, IKZF5, KLF6, DNMT3A, AEBP2, KLF9, SUB1, PAIP2, PAIP1, KL…	1763	2381	13138	1.13925	0.971073	0.0507684	3.76637
GOTERM_BP_4	GO:0009891~positive regulation of biosynthetic process	99	3.75854	0.00250065	MEF2A, THRB, EIF5A, CBFB, CITED2, GATA2, GATA6, GATA4, RARB, MYST4, AKIRIN2, MYST3, ZFP326, RXRG, MED13, PPARGC1B, JUN, VEGFA, NFE2L2, HMGB1, CNBP, HMGB2, SOX6, SOX9, SRF, ARNT, MEIS2, TAF9, TRAF6, NKX2-5, TFDP1, HNRNPAB, KLF6, TESC, MAFB, ESRRG, SMAD4, TEAD1, NR4A1, SMAD2, NR4A3, ZFP148, KLF15, HDAC4, RNF6, EAF1, EBF3, EBF2, KLF2, KLF4, ENY2, PPARA, ELF1, GPBP1, TBX20, MITF, PPARG, FOS, FUBP3, S…	1763	557	13138	1.32452	0.978738	0.0542802	4.08685
GOTERM_BP_4	GO:0010468~regulation of gene expression	370	14.0471	0.00270503	MEF2A, BBX, ZFP84, MXI1, CITED2, TAF5L, FLI1, MED28, RBM8A, MED26, WWP1, TRAK1, PHTF2, RARB, CRY1, MTERFD3, RREB1, YY1, ZFP326, RXRG, ZHX2, MED13, PPARGC1B, MAPK1, PPP1CA, RAB18, JUN, EIF2S1, SMARCAL1, VEGFA, PRDM2, IRAK1BP1, GATC, EIF2C4, ETOHI1, GPBP1L1, ZFP612, NFKBIA, TXN1, ZFP617, TCF20, ZFP422-RS1, HEXIM1, TCF4, NKX2-5, HNRNPAB, IKZF5, KLF6, DNMT3A, AEBP2, KLF9, SUB1, PAIP2, PAIP1, KLF11, S…	1763	2429	13138	1.13514	0.984485	0.0577775	4.41383
GOTERM_BP_4	GO:0044271~nitrogen compound biosynthetic process	59	2.23994	0.00271844	NAMPT, ATP1B1, COX10, ADCY5, LDHD, ATP2B1, GOT2, MTHFD1, ANK1, GOT1, ATP5S, CPOX, NT5E, HSP90AA1, FECH, HMBS, ATP6V1D, ATP6V1C1, ATP6V1A, GLUL, RFK, RRM2, RRM1, SPNA1, ADSL, NMNAT1, BCAT2, UROS, NFS1, RSAD1, AZIN1, RRM2B, ATP6V1B2, CMPK1, CMPK2, ATP6V0C, GPHN, ATIC, SPNB1, DHODH, ALDH4A1, AMD2, MOCS2, MAT2A, ADAL, IREB2, ATP1A1, ATP1A2, ATP13A3, MMAB, ADI1, ADCY9, ATP2A2, ATP6V1E1, MTR, MAT2B, DP…	1763	302	13138	1.45587	0.984803	0.0572621	4.43526
GOTERM_BP_4	GO:0044264~cellular polysaccharide metabolic process	14	0.531511	0.00318839	PTGES3, PHKB, PHKG1, EPM2A, PPP1R3A, AKT1, PPP1CA, PPP1R3C, PPP1R3B, GBE1, GYS1, MAT2B, AGL, PYGB	1763	43	13138	2.42626	0.992639	0.0659417	5.183
GOTERM_BP_4	GO:0022900~electron transport chain	27	1.02506	0.00319077	UQCRC2, TMX1, TMX4, TXN1, UQCRFS1, GLRX2, NDUFS4, ETFDH, ERO1L, NDUFS1, ETFA, GLRX, TXNL1, CYCS, NDUFC2, CYB5B, NDUFA10, SOD2, SDHA, C330018D20RIK, SLC25A13, SDHC, DLD, SDHD, SLC37A2, NDUFV2, TXNRD3	1763	112	13138	1.79648	0.992666	0.0651155	5.18678
GOTERM_BP_4	GO:0046365~monosaccharide catabolic process	16	0.607441	0.00395441	GNPDA1, PFKL, ALDOB, OGDHL, HK2, PGAM1, BPGM, PFKM, DLAT, OGDH, PDHB, UEVLD, GCK, RPIA, GAPDH, MDH1	1763	54	13138	2.20802	0.997743	0.0790509	6.39004
GOTERM_BP_4	GO:0006096~glycolysis	14	0.531511	0.00398002	PFKL, OGDHL, ALDOB, HK2, PGAM1, BPGM, PFKM, DLAT, OGDH, PDHB, UEVLD, GCK, GAPDH, MDH1	1763	44	13138	2.37111	0.997831	0.0785252	6.43015
GOTERM_BP_4	GO:0031326~regulation of cellular biosynthetic process	373	14.161	0.00403063	MEF2A, ADCY5, BBX, ZFP84, MXI1, ADORA1, CITED2, S1PR3, TAF5L, FLI1, MED28, INSIG2, RBM8A, MED26, WWP1, TRAK1, PHTF2, RARB, CRY1, MTERFD3, RREB1, YY1, ZFP326, RXRG, ZHX2, MED13, PPARGC1B, MAPK1, PPP1CA, RAB18, JUN, EIF2S1, SMARCAL1, VEGFA, PRDM2, IRAK1BP1, GATC, EIF2C4, ETOHI1, GPBP1L1, ZFP612, HUS1, NFKBIA, TXN1, ZFP617, TCF20, ZFP422-RS1, HEXIM1, TCF4, NKX2-5, HNRNPAB, IKZF5, KLF6, DNMT3A, AEBP2…	1763	2467	13138	1.12672	0.997994	0.0784811	6.50935
GOTERM_BP_4	GO:0043066~negative regulation of apoptosis	48	1.82232	0.00410338	BMI1, XRCC2, MITF, PRND, BNIP3, HSPA1A, BCL2L1, SGMS1, ADORA1, PTEN, CIAPIN1, GCLM, CITED2, AKT1, MAP3K7, TRIAP1, KRAS, ATG5, BAG3, PPP2CB, RHOA, PIK3CA, BCL6, DNAJC5, GLO1, NKX2-5, PIK3R1, APC, CEBPB, TBX3, ROCK1, EEF1A2, ADNP, CENPF, RPS6, UBE2B, KITL, TAX1BP1, SOD2, SERPINB9, CDKN1B, BTG2, AGTR1A, GSK3B, VEGFA, BNIP3L, APIP, CLN8	1763	239	13138	1.49665	0.998207	0.0788475	6.6231
GOTERM_BP_4	GO:0009889~regulation of biosynthetic process	374	14.1989	0.0042526	MEF2A, ADCY5, BBX, ZFP84, MXI1, ADORA1, CITED2, S1PR3, TAF5L, FLI1, MED28, INSIG2, RBM8A, MED26, WWP1, TRAK1, PHTF2, RARB, CRY1, MTERFD3, RREB1, YY1, ZFP326, RXRG, ZHX2, MED13, PPARGC1B, MAPK1, PPP1CA, RAB18, JUN, EIF2S1, SMARCAL1, VEGFA, PRDM2, IRAK1BP1, GATC, EIF2C4, ETOHI1, GPBP1L1, ZFP612, HUS1, NFKBIA, TXN1, ZFP617, TCF20, ZFP422-RS1, HEXIM1, TCF4, NKX2-5, HNRNPAB, IKZF5, KLF6, DNMT3A, AEBP2…	1763	2476	13138	1.12564	0.998576	0.0805975	6.85599
GOTERM_BP_4	GO:0006350~transcription	274	10.4024	0.00490377	MEF2A, BBX, MXI1, ZFP84, CITED2, TAF5L, FLI1, MED28, MED26, PHTF2, RARB, CRY1, MTERFD3, RREB1, YY1, ZFP326, MTPAP, RXRG, ZHX2, MED13, PPARGC1B, JUN, IRAK1BP1, ETOHI1, ZFP612, GPBP1L1, ZFP617, TCF20, ZFP422-RS1, HEXIM1, TCF4, HNRNPAB, IKZF5, AEBP2, DNMT3A, KLF6, KLF9, SUB1, KLF11, SMAD4, ESRRG, ZBTB41, RYBP, SMAD2, SMYD1, KLF15, ZBTB44, RNF4, RNF2, HOPX, KLF2, NCOR1, KLF4, RERE, KLF3, ENY2, BACH1,…	1763	1772	13138	1.1523	0.999479	0.0912663	7.86594
GOTERM_BP_4	GO:0034976~response to endoplasmic reticulum stress	10	0.379651	0.00502289	CCND1, DERL2, VAPB, COL4A3BP, GSK3B, ERN1, CCDC47, HSPA5, ERO1L, NFE2L2	1763	26	13138	2.86618	0.999567	0.0922701	8.04958
GOTERM_BP_4	GO:0019725~cellular homeostasis	64	2.42976	0.00533396	PPARD, JPH2, PTGES2, GNA11, BNIP3, PRDX3, PRDX1, ADORA1, DMPK, DNAJC16, 2810407C02RIK, PXMP3, NDUFS1, DLG1, PRKCA, TXNL1, SGK1, EGR2, ACO1, TECR, PRDX6, DLD, TXNRD3, TXNRD1, PMP22, CLN5, GLRX3, TMX2, TMX1, GLRX5, TMX4, PRND, TMX3, NR3C2, TXN1, TTC7, KCNA5, SRF, GCLM, GLRX2, ATP6V0C, ANXA7, PPP3CA, APC, GLRX, SCO1, WDTC1, TESC, IREB2, ATP1A2, AFG3L2, SOD2, ERP44, LARGE, GCK, ATP2A2, TFRC, FYN, PLN…	1763	343	13138	1.39047	0.999732	0.0965645	8.5275
GOTERM_BP_4	GO:0045444~fat cell differentiation	17	0.645406	0.00549697	ALDH6A1, STEAP4, CEBPB, PPARG, BNIP3, SOCS7, LPIN1, PEX11A, CCND1, ADRB1, RGS2, SLC2A4, GSK3B, NUDT7, TRIM32, MKKS, ERO1L	1763	61	13138	2.07681	0.999792	0.0982213	8.77701
GOTERM_BP_4	GO:0034637~cellular carbohydrate biosynthetic process	16	0.607441	0.00573327	PTGES3, GNPDA1, PHKG1, GNPNAT1, ALDOB, FBP2, G6PC3, ACN9, AKT1, PPP1R3C, GBE1, GOT1, GYS1, MAT2B, FPGT, AGL	1763	56	13138	2.12916	0.999856	0.101064	9.13758
GOTERM_BP_4	GO:0006626~protein targeting to mitochondrion	9	0.341686	0.00574791	MFN2, DUSP18, IMMP2L, GRPEL2, GRPEL1, TOMM5, MTX2, TIMM10, TOMM20	1763	22	13138	3.04857	0.999859	0.100166	9.15986
GOTERM_BP_4	GO:0008654~phospholipid biosynthetic process	21	0.797267	0.00584413	CHKA, CRLS1, PIGY, LPGAT1, PIGW, ABHD5, ADNP, PISD, EPT1, SGMS1, PIGQ, CDS1, CHPT1, SAMD8, CEPT1, AGPAT5, PIGG, LCLAT1, PCYT1A, PTDSS1, GPAM	1763	83	13138	1.88546	0.999878	0.100625	9.30627
GOTERM_BP_4	GO:0070584~mitochondrion morphogenesis	6	0.22779	0.00605245	MFN2, MFN1, SSBP1, COX10, COL4A3BP, POLDIP2	1763	10	13138	4.47124	0.999912	0.102883	9.62246
GOTERM_BP_4	GO:0055086~nucleobase, nucleoside and nucleotide metabolic process	52	1.97418	0.00613697	NAMPT, ATP1B1, ADCY5, LDHD, MTHFD1, ATP2B1, ATP5S, NT5C3, NT5E, NDUFS1, ALDH6A1, NUDT15, PDE4D, ATP6V1D, ATP6V1C1, ATP6V1A, MAPK1, PANK2, PANK3, PANK1, RRM2, RRM1, MTAP, ADSL, NMNAT1, MDH1, NT5C1A, RRM2B, ATP6V1B2, CMPK1, CMPK2, ATP6V0C, ATIC, NUDT7, DHODH, PCMT1, RPIA, DCAKD, ADAL, MAT2A, ATP1A1, ATP1A2, ATP13A3, ADCY9, ATP2A2, GCK, ATP6V1E1, MAT2B, DPYD, PAICS, ATP6V0A2, DUT	1763	269	13138	1.44055	0.999923	0.103112	9.75046
GOTERM_BP_4	GO:0043069~negative regulation of programmed cell death	48	1.82232	0.00613944	BMI1, XRCC2, MITF, PRND, BNIP3, HSPA1A, BCL2L1, SGMS1, ADORA1, PTEN, CIAPIN1, GCLM, CITED2, AKT1, MAP3K7, TRIAP1, KRAS, ATG5, BAG3, PPP2CB, RHOA, PIK3CA, BCL6, DNAJC5, GLO1, NKX2-5, PIK3R1, APC, CEBPB, TBX3, ROCK1, EEF1A2, ADNP, CENPF, RPS6, UBE2B, KITL, TAX1BP1, SOD2, SERPINB9, CDKN1B, BTG2, AGTR1A, GSK3B, VEGFA, BNIP3L, APIP, CLN8	1763	244	13138	1.46598	0.999923	0.102041	9.75419
GOTERM_BP_4	GO:0009968~negative regulation of signal transduction	36	1.36674	0.00645774	TWSG1, ELF1, FGF9, STRAP, NFKBIA, PTEN, SPRY1, RHOA, BCL6, SOX17, HSPA5, SKIL, APC, PRKCA, SOCS2, NF2, NLK, RPH3AL, SOCS7, SOCS4, SOCS5, GAS1, DDIT4, CCND1, GRB10, RGS2, AIDA, ATXN7, PHB2, RGS5, ADRA1B, LRP6, ADRA1A, NCOR1, SNX13, TOB1	1763	171	13138	1.56886	0.999953	0.105918	10.2347
GOTERM_BP_4	GO:0060548~negative regulation of cell death	48	1.82232	0.00663568	BMI1, XRCC2, MITF, PRND, BNIP3, HSPA1A, BCL2L1, SGMS1, ADORA1, PTEN, CIAPIN1, GCLM, CITED2, AKT1, MAP3K7, TRIAP1, KRAS, ATG5, BAG3, PPP2CB, RHOA, PIK3CA, BCL6, DNAJC5, GLO1, NKX2-5, PIK3R1, APC, CEBPB, TBX3, ROCK1, EEF1A2, ADNP, CENPF, RPS6, UBE2B, KITL, TAX1BP1, SOD2, SERPINB9, CDKN1B, BTG2, AGTR1A, GSK3B, VEGFA, BNIP3L, APIP, CLN8	1763	245	13138	1.46	0.999964	0.107541	10.5022
GOTERM_BP_4	GO:0060541~respiratory system development	28	1.06302	0.00678333	WNT5A, PTGES3, HMGB1, FGF9, CAPZA2, BMPR2, PPP3R1, L7RN6, ASAH1, CRISPLD2, GATA6, WWP1, FGF1, TES, LIPA, MAN1A2, SMAD2, WDR92, MAN2A1, PPP1CA, SP1, VEGFA, HOPX, HSD11B1, ZFPM2, CUX1, BMPR1A, NFIB	1763	124	13138	1.68273	0.999972	0.108666	10.7237
GOTERM_BP_4	GO:0032259~methylation	20	0.759301	0.00726129	SATB1, DNMT3A, EHMT1, 4833442J19RIK, RAB6, ETF1, MBD1, N6AMT1, SUZ12, METTL14, GSPT1, BTG2, TRMT11, TRDMT1, EED, TFB2M, PCMT1, MLL3, TGS1, MPHOSPH8	1763	79	13138	1.8866	0.999986	0.114704	11.437
GOTERM_BP_4	GO:0007034~vacuolar transport	9	0.341686	0.00779436	VPS29, HOOK1, NPC1, ATG4D, AKTIP, RHOB, VPS26B, VPS26A, HOOK3	1763	23	13138	2.91603	0.999994	0.121382	12.2262
GOTERM_BP_4	GO:0010648~negative regulation of cell communication	38	1.44267	0.0083575	TWSG1, ELF1, FGF9, STRAP, NFKBIA, PTEN, ADORA1, SPRY1, RHOA, BCL6, SOX17, HSPA5, SKIL, APC, PRKCA, SOCS2, NF2, NLK, RPH3AL, SOCS7, SOCS4, SOCS5, GAS1, DDIT4, CCND1, NPC1, GRB10, RGS2, AIDA, ATXN7, PHB2, RGS5, ADRA1B, LRP6, ADRA1A, NCOR1, SNX13, TOB1	1763	186	13138	1.52247	0.999998	0.128307	13.0527
GOTERM_BP_4	GO:0051247~positive regulation of protein metabolic process	25	0.949127	0.00895259	PRKCA, HMGB1, ATG10, SMAD4, BMPR2, NDFIP1, EIF5A, TNFRSF14, NHLRC1, KITL, SAMD4, ADORA1, ARNT, AKT1, HDAC4, AKTIP, NEDD4, TRIM32, FBXO4, IFT52, FGF1, UBE2D1, NCOR1, APC, GHR	1763	109	13138	1.70919	0.999999	0.135488	13.9182
GOTERM_BP_4	GO:0031334~positive regulation of protein complex assembly	9	0.341686	0.0103427	CDKN1B, MAPT, CAPZA2, RAC1, FAF1, NKX2-5, DLG1, APC, TES	1763	24	13138	2.79453	1	0.153429	15.9085
GOTERM_BP_4	GO:0044275~cellular carbohydrate catabolic process	16	0.607441	0.011202	GNPDA1, PFKL, ALDOB, OGDHL, HK2, PGAM1, BPGM, PFKM, DLAT, OGDH, PDHB, UEVLD, GCK, RPIA, GAPDH, MDH1	1763	60	13138	1.98722	1	0.163574	17.1171
GOTERM_BP_4	GO:0045777~positive regulation of blood pressure	8	0.303721	0.0121629	ADRB1, AGTR1A, ADRA1B, ADH5, WNK1, ADRA1A, ADORA1, ADRA1D	1763	20	13138	2.98083	1	0.174737	18.4493
GOTERM_BP_4	GO:0009894~regulation of catabolic process	14	0.531511	0.0126326	HMGB1, ABHD5, NDFIP1, ADORA1, AKT1, HDAC4, NPC1, NEDD4, MLYCD, PSMD1, TRIM32, ADRA1B, FAF1, APC	1763	50	13138	2.08658	1	0.179222	19.0931
GOTERM_BP_4	GO:0006520~cellular amino acid metabolic process	38	1.44267	0.0127051	BCKDK, AHCY, BCAT2, NARS, GLUD1, NFS1, WARS2, GCLM, AUH, GOT2, MTHFD1, IARS, GOT1, NARS2, GSTZ1, GCSH, MARS2, ASRGL1, ALDH4A1, ACAD8, TPR, GHR, ALDH6A1, MAT2A, DARS, DARS2, DDO, ADI1, GLUL, GFPT1, GLS, MTR, KHSRP, FARSB, MAT2B, YARS2, HIBCH, A230051G13RIK	1763	191	13138	1.48261	1	0.178528	19.1921
GOTERM_BP_4	GO:0006412~translation	58	2.20197	0.0135034	MRPL41, NARS, EIF5, EIF5B, EIF5A, MRPS30, RPS3, NARS2, MRPL39, MRPL32, TPR, 2810006K23RIK, MRPL1, MRPL3, DARS, MRPL9, DARS2, EIF4G1, EIF2S1, EIF4A2, MTRF1, FARSB, KHSRP, YARS2, MTFMT, KPNA2, MRPL43, MRPS17, EIF4E3, MRPS14, WARS2, PTRH2, QRSL1, IARS, MRPL10, CYLD, MRPL15, GFM1, MRPL19, MARS2, RSL24D1, EIF3J, EEF1A2, MRPS24, MTRF1L, LRRC47, ETF1, MRRF, RPS6, EIF2B1, EIF4B, MRPL22, EIF4E, MRPL21, GS…	1763	319	13138	1.35492	1	0.187002	20.2741
GOTERM_BP_4	GO:0019219~regulation of nucleobase, nucleoside, nucleotide and nucleic acid metabolic process	350	13.2878	0.0142727	MEF2A, ADCY5, BBX, MXI1, ZFP84, ADORA1, CITED2, S1PR3, TAF5L, FLI1, MED28, MED26, WWP1, TRAK1, PHTF2, RARB, CRY1, MTERFD3, RREB1, YY1, ZFP326, RXRG, ZHX2, MED13, PPARGC1B, MAPK1, RAB18, JUN, SMARCAL1, VEGFA, PRDM2, IRAK1BP1, ETOHI1, GPBP1L1, ZFP612, HUS1, NFKBIA, TXN1, ZFP617, TCF20, ZFP422-RS1, HEXIM1, TCF4, NKX2-5, HNRNPAB, IKZF5, KLF6, DNMT3A, AEBP2, KLF9, SUB1, KLF11, SMAD4, RYBP, ESRRG, ZBTB…	1763	2353	13138	1.10847	1	0.194878	21.304
GOTERM_BP_4	GO:0051325~interphase	14	0.531511	0.0149286	CCND1, ZFP655, E2F6, CAMK2G, CDC123, CAMK2D, MDM2, CENPF, CAMK2B, PPP3CA, RPS6, CAMK2A, ITGB1, TFDP1	1763	51	13138	2.04567	1	0.20116	22.1721
GOTERM_BP_4	GO:0034623~cellular macromolecular complex disassembly	8	0.303721	0.0161757	2810006K23RIK, NEDD1, MTRF1, CEBPG, TTF1, MTRF1L, ETF1, MTERFD3	1763	21	13138	2.83888	1	0.214292	23.7981
GOTERM_BP_4	GO:0006644~phospholipid metabolic process	33	1.25285	0.0161952	CHKA, ABHD5, SGMS1, EPT1, PTEN, CEPT1, AGPAT5, PIGG, GATA6, SMPDL3A, PLA2G12A, PIK3CA, PCYT1A, PTDSS1, PPAP2B, PIK3R1, CRLS1, PIGY, LPGAT1, PIK3C2A, PIGW, ADNP, PISD, CDS1, PIGQ, FIG4, CHPT1, SAMD8, SMPD1, LCLAT1, GPAM, CLN8, PLA2G5	1763	163	13138	1.5087	1	0.212714	23.8232
GOTERM_BP_4	GO:0051171~regulation of nitrogen compound metabolic process	352	13.3637	0.0164173	MEF2A, ADCY5, BBX, MXI1, ZFP84, ADORA1, CITED2, S1PR3, TAF5L, FLI1, MED28, MED26, WWP1, TRAK1, PHTF2, RARB, CRY1, MTERFD3, RREB1, YY1, ZFP326, RXRG, ZHX2, MED13, PPARGC1B, MAPK1, RAB18, JUN, SMARCAL1, VEGFA, PRDM2, IRAK1BP1, ETOHI1, GPBP1L1, ZFP612, HUS1, NFKBIA, TXN1, ZFP617, TCF20, ZFP422-RS1, HEXIM1, TCF4, NKX2-5, HNRNPAB, IKZF5, KLF6, DNMT3A, AEBP2, KLF9, SUB1, KLF11, SMAD4, RYBP, ESRRG, ZBTB…	1763	2372	13138	1.10587	1	0.213515	24.1092
GOTERM_BP_4	GO:0007369~gastrulation	18	0.683371	0.0168941	TWSG1, NF2, BMPR2, SMAD4, SMAD2, NR4A3, RPS6, CUL3, RNF2, GATA4, DLD, PRKAR1A, LRP6, PRKACA, TXNRD1, PPAP2B, FRS2, BMPR1A	1763	74	13138	1.81267	1	0.217224	24.7201
GOTERM_BP_4	GO:0051726~regulation of cell cycle	41	1.55657	0.0175031	HMGB1, NBN, COPS5, CEP76, BTRC, HUS1, MOV10L1, ANAPC10, ITGB1, PTEN, CITED2, CDC42, KRAS, HEXIM1, NPM2, B230120H23RIK, RHOB, THAP1, SIK1, APC, DLG1, CCNI, TBX3, GMNN, CENPF, PDE3A, GAS1, RPS6, UBE2B, PKIA, PTPN11, CCND1, PSMG2, CDKN1B, MAD2L1BP, ZFP655, JUN, UBA3, MDM2, ABL1, DCUN1D3	1763	214	13138	1.42773	1	0.222339	25.4935
GOTERM_BP_4	GO:0006461~protein complex assembly	43	1.6325	0.0178973	CAV2, ATL2, TUBB2B, COX10, FKBP4, CAPZA2, PRND, TRIM72, PDSS1, GTF2E1, TFAM, PICALM, GTF2A1, CSE1L, RTF1, GTF2A2, GOPC, PEX13, TAF9, TNPO1, KPNB1, APC, TES, SCO1, COX15, ATPAF2, TTF1, TMEM70, MBD2, STOM, TUBA8, PSMG2, SBF2, IPO7, RRM2, IPO5, RRM1, TUBA4A, WASL, ATPAF1, SCARA5, SPAST, TMOD1	1763	227	13138	1.41163	1	0.224943	25.9901
GOTERM_BP_4	GO:0032870~cellular response to hormone stimulus	15	0.569476	0.0189501	SGK1, WDTC1, ADIPOR2, ADIPOR1, RHOQ, SOCS7, LPIN1, STAT3, PTPN11, AKT1, ZFP106, SORBS1, GSK3A, PIK3R1, GHR	1763	58	13138	1.92726	1	0.23471	27.3013
GOTERM_BP_4	GO:0006396~RNA processing	75	2.84738	0.0190062	NAF1, UTP18, CWC15, RG9MTD1, WBP4, YBX1, RNGTT, SMNDC1, PNN, SFRS7, WDR36, RBM8A, INTS4, TARDBP, TRMT5, RPP30, TFB2M, TGS1, MTO1, KRR1, MRPL1, ZCCHC11, NOL3, HNRNPA2B1, MTPAP, MBNL1, CDC5L, CSTF2T, PRPF4, SFRS3, RNMTL1, SFRS12IP1, TRMT11, ERN1, KHSRP, CELF2, CPSF6, RBM38, XRN1, TRUB2, C1D, MRPL44, PPP4R2, FIP1L1, STRAP, NHP2L1, PPIL1, TRA2B, 0610009D07RIK, ERI1, BCL2L2, WBP11, RPP14, DIMT1, HNRNP…	1763	437	13138	1.27896	1	0.23347	27.3705
GOTERM_BP_4	GO:0043241~protein complex disassembly	7	0.265756	0.0191172	2810006K23RIK, NEDD1, MTRF1, TTF1, MTRF1L, ETF1, MTERFD3	1763	17	13138	3.0685	1	0.232842	27.5074
GOTERM_BP_4	GO:0043624~cellular protein complex disassembly	7	0.265756	0.0191172	2810006K23RIK, NEDD1, MTRF1, TTF1, MTRF1L, ETF1, MTERFD3	1763	17	13138	3.0685	1	0.232842	27.5074
GOTERM_BP_4	GO:0046838~phosphorylated carbohydrate dephosphorylation	4	0.15186	0.0195079	IMPA2, IMPA1, PTEN, INPP5A	1763	5	13138	5.96166	1	0.235198	27.987
GOTERM_BP_4	GO:0032386~regulation of intracellular transport	12	0.455581	0.0198228	KHDRBS1, GSK3B, PKIG, SMAD4, CENPF, PRKACA, TXN1, FAF1, PKIA, PRDX1, UHMK1, PTPN11	1763	42	13138	2.12916	1	0.236712	28.3715
GOTERM_BP_4	GO:0008015~blood circulation	24	0.911162	0.0209288	EDN3, CAPZA2, TBX20, ADH5, WNK1, BMPR2, ATP1A1, ATP1A2, ADORA1, GCLM, AGTRAP, SOD2, EDNRA, ADRB1, FLI1, ATG5, AGTR1A, VEGFA, CAMK2D, ADRA1B, ADRA1A, CACNA1C, ADRA1D, TES	1763	111	13138	1.61126	1	0.246382	29.7067
GOTERM_BP_4	GO:0043467~regulation of generation of precursor metabolites and energy	6	0.22779	0.0218663	HDAC4, HMGB1, CISD1, SORBS1, GCK, ADRA1B	1763	13	13138	3.43942	1	0.254077	30.82
GOTERM_BP_4	GO:0006783~heme biosynthetic process	6	0.22779	0.0218663	FECH, COX10, CPOX, HMBS, UROS, IREB2	1763	13	13138	3.43942	1	0.254077	30.82
GOTERM_BP_4	GO:0042375~quinone cofactor metabolic process	6	0.22779	0.0218663	COQ3, COQ2, VKORC1L1, COQ9, PDSS1, COQ5	1763	13	13138	3.43942	1	0.254077	30.82
GOTERM_BP_4	GO:0044106~cellular amine metabolic process	47	1.78436	0.0223686	CHKA, BCKDK, AHCY, BCAT2, NARS, GLUD1, NFS1, WARS2, AZIN1, GCLM, AUH, GOT2, MTHFD1, IARS, GOT1, NARS2, MTPN, GSTZ1, GCSH, MARS2, ASRGL1, ALDH4A1, PCYT1A, ACAD8, SLC22A5, TPR, GHR, AMD2, ALDH6A1, ACADM, MAT2A, DARS, DARS2, CHPT1, DDO, ADI1, GLUL, GLS, GFPT1, MTR, KHSRP, FARSB, MAT2B, YARS2, HIBCH, A230051G13RIK, ALDH9A1	1763	256	13138	1.36815	1	0.257239	31.4098
GOTERM_BP_4	GO:0006743~ubiquinone metabolic process	5	0.189825	0.0232108	COQ3, COQ2, COQ9, PDSS1, COQ5	1763	9	13138	4.14004	1	0.263682	32.3878
GOTERM_BP_4	GO:0006986~response to unfolded protein	14	0.531511	0.0237402	DERL2, HERPUD1, HSP90AA1, VAPB, EDEM3, EDEM1, ERP44, CCND1, D17H6S56E-3, HSPA4L, ERN1, NFE2L2, ERO1L, UBXN4	1763	54	13138	1.93202	1	0.26694	32.996
GOTERM_BP_4	GO:0070201~regulation of establishment of protein localization	17	0.645406	0.0238664	PKIG, SMAD4, CENPF, RHOQ, TXN1, ARFIP1, PKIA, PRDX1, UHMK1, PTPN11, NEDD1, SORBS1, GSK3B, PRKACA, FAF1, EGF, TRAF6	1763	71	13138	1.7843	1	0.266257	33.1402
GOTERM_BP_4	GO:0051329~interphase of mitotic cell cycle	13	0.493546	0.0256828	CCND1, E2F6, CAMK2G, CDC123, CAMK2D, MDM2, CENPF, CAMK2B, PPP3CA, RPS6, CAMK2A, ITGB1, TFDP1	1763	49	13138	1.97708	1	0.281589	35.1837
GOTERM_BP_4	GO:0035051~cardiac cell differentiation	10	0.379651	0.0260976	MURC, ACADM, ATG5, GATA6, GATA4, FHL2, SOX6, RARB, NKX2-5, ITGB1	1763	33	13138	2.2582	1	0.283495	35.642
GOTERM_BP_4	GO:0009896~positive regulation of catabolic process	8	0.303721	0.0268379	AKT1, HMGB1, NEDD4, ABHD5, TRIM32, ADRA1B, NDFIP1, APC	1763	23	13138	2.59202	1	0.28835	36.4525
GOTERM_BP_4	GO:0000096~sulfur amino acid metabolic process	8	0.303721	0.0268379	ADI1, MTHFD1, AHCY, MAT2A, MTR, NFS1, MAT2B, GCLM	1763	23	13138	2.59202	1	0.28835	36.4525
GOTERM_BP_4	GO:0000082~G1/S transition of mitotic cell cycle	9	0.341686	0.0268505	CCND1, E2F6, CAMK2G, CAMK2D, CAMK2B, PPP3CA, RPS6, CAMK2A, ITGB1	1763	28	13138	2.39531	1	0.286509	36.4662
GOTERM_BP_4	GO:0032880~regulation of protein localization	20	0.759301	0.0281904	SGK1, PKIG, SMAD4, CENPF, RHOQ, TXN1, ARFIP1, PKIA, PRDX1, UHMK1, PTPN11, AKT1, NEDD1, SORBS1, GSK3B, PRKACA, FAF1, EGF, TRAF6, APC	1763	90	13138	1.65602	1	0.296606	37.9085
GOTERM_BP_4	GO:0030099~myeloid cell differentiation	21	0.797267	0.028287	TESC, MAEA, FECH, CEBPG, MITF, TIRAP, BPGM, OSTM1, SOX6, PRDX3, RPS6, CBFB, PLSCR1, ANK1, SP1, VEGFA, BCL6, TCEA1, TRAF6, NCOR1, MYST3	1763	96	13138	1.63014	1	0.295494	38.0113
GOTERM_BP_4	GO:0032273~positive regulation of protein polymerization	7	0.265756	0.0331472	CDKN1B, MAPT, CAPZA2, RAC1, DLG1, APC, TES	1763	19	13138	2.7455	1	0.33517	42.9808
GOTERM_BP_4	GO:0045823~positive regulation of heart contraction	5	0.189825	0.0346496	ADRB1, ADRA1B, ADRA1A, ATP1A1, NKX2-5	1763	10	13138	3.72604	1	0.345393	44.4396
GOTERM_BP_4	GO:0032881~regulation of polysaccharide metabolic process	4	0.15186	0.0351556	HMGB1, SORBS1, GCK, ADRA1B	1763	6	13138	4.96805	1	0.347332	44.923
GOTERM_BP_4	GO:0046661~male sex differentiation	14	0.531511	0.0359084	WNT5A, HMGB2, TESC, TBX3, FGF9, FKBP4, ASB1, BCL2L2, BCL2L1, MTAP7, HSD17B4, SOX9, LGR4, BMPR1A	1763	57	13138	1.83033	1	0.351206	45.6348
GOTERM_BP_4	GO:0045595~regulation of cell differentiation	65	2.46773	0.0406106	BMI1, PPARD, XRCC2, THRB, FGF9, GNA11, MITF, PPARG, IL15, GATA6, MAPT, GATA4, RHOA, SIK1, RC3H1, FNDC3B, MYST3, ZCCHC11, HSP90AA1, SOCS2, SOCS5, LPIN1, MAPK1, CCND1, CD36, RIF1, NPTN, SEMA4D, HMGB1, TWSG1, IRX3, NFKBIA, ZBTB16, SOX9, SRF, MEIS1, CDH4, ITGB1, ZC3H8, PRPF19, JUND, BCL6, SKIL, NKX2-5, PIK3R1, APC, MAF, TESC, TBX3, SMAD4, NDFIP1, SMAD2, WWTR1, KITL, SOD2, HDAC4, RNF6, ULK2, HOPX, PBX…	1763	386	13138	1.25488	1	0.385372	49.8889
GOTERM_BP_4	GO:0006109~regulation of carbohydrate metabolic process	6	0.22779	0.0406118	HDAC4, HMGB1, SORBS1, GCK, ADRA1B, NR3C1	1763	15	13138	2.98083	1	0.383111	49.8899
GOTERM_BP_4	GO:0010675~regulation of cellular carbohydrate metabolic process	6	0.22779	0.0406118	HDAC4, HMGB1, SORBS1, GCK, ADRA1B, NR3C1	1763	15	13138	2.98083	1	0.383111	49.8899
GOTERM_BP_4	GO:0010941~regulation of cell death	91	3.45482	0.0409436	BMI1, XRCC2, MITF, BNIP3, SGMS1, ADORA1, PTEN, PRDX1, CIAPIN1, CITED2, AKT1, MAP3K7, TRIAP1, 5730403B10RIK, ATG5, B230120H23RIK, BAG3, RHOA, PIK3CA, DNAJC5, RARB, PRKCA, NOL3, ROCK1, DFFA, CYCS, ADNP, FADD, BCL2L13, UBE2B, JMY, SERPINB9, TRIM35, HIPK1, BTG2, AGTR1A, VEGFA, ERN1, PSME3, DCUN1D3, CLN8, NMNAT1, MCL1, PRND, RRAGA, BCL2L2, HSPA1A, BCL2L1, RRM2B, NR3C1, ZBTB16, SOX9, GCLM, ZC3H8, SERIN…	1763	563	13138	1.20451	1	0.383338	50.178
GOTERM_BP_4	GO:0044057~regulation of system process	37	1.40471	0.0412695	EDN3, IRX5, THRB, BMPR2, GJA1, PINK1, ADORA1, DMPK, ANXA6, KRAS, PRKACA, BHLHE40, PPP3CA, CAMK2A, NKX2-5, PRKCA, EGR2, PTPRM, ATP1A1, ATP1A2, GRM1, PTPN11, HDAC4, ADRB1, ATP2A2, CHRM2, PLN, GLS, ADRA1B, HOPX, NPTN, ADRA1A, HBEGF, USP46, CACNA1C, ADRA1D, CASQ2	1763	201	13138	1.37177	1	0.383518	50.4594
GOTERM_BP_4	GO:0032270~positive regulation of cellular protein metabolic process	21	0.797267	0.0417664	PRKCA, HMGB1, ATG10, BMPR2, SMAD4, EIF5A, TNFRSF14, NHLRC1, KITL, SAMD4, ADORA1, ARNT, AKT1, HDAC4, AKTIP, FBXO4, IFT52, FGF1, UBE2D1, NCOR1, GHR	1763	100	13138	1.56493	1	0.384949	50.8856
GOTERM_BP_4	GO:0008360~regulation of cell shape	12	0.455581	0.0432529	ANXA7, SHROOM3, FYN, GNA12, FERMT2, GRLF1, SPNA1, CYFIP1, RHOQ, FBLIM1, AKAP2, CDC42EP3	1763	47	13138	1.90266	1	0.393489	52.14
GOTERM_BP_4	GO:0048872~homeostasis of number of cells	23	0.873197	0.0443283	MAEA, FECH, LIPA, CEBPG, IREB2, BPGM, SOX6, RPS6, PRDX1, ZC3H8, AKT1, RPA1, ANK1, SP1, VEGFA, PPP3CB, BCL6, TCEA1, SKIL, MTAP7, FH1, NCOR1, DNAJA3	1763	113	13138	1.51679	1	0.398909	53.0288
GOTERM_BP_4	GO:0043067~regulation of programmed cell death	90	3.41686	0.0473576	BMI1, XRCC2, MITF, BNIP3, SGMS1, ADORA1, PTEN, PRDX1, CIAPIN1, CITED2, AKT1, MAP3K7, TRIAP1, 5730403B10RIK, ATG5, B230120H23RIK, BAG3, RHOA, PIK3CA, DNAJC5, RARB, PRKCA, NOL3, ROCK1, DFFA, CYCS, ADNP, FADD, BCL2L13, UBE2B, JMY, SERPINB9, TRIM35, HIPK1, BTG2, AGTR1A, VEGFA, ERN1, PSME3, DCUN1D3, CLN8, NMNAT1, MCL1, PRND, BCL2L2, HSPA1A, BCL2L1, RRM2B, NR3C1, ZBTB16, SOX9, GCLM, ZC3H8, SERINC3, KRA…	1763	560	13138	1.19765	1	0.417661	55.4494
GOTERM_BP_4	GO:0003099~positive regulation of the force of heart contraction by chemical signal	3	0.113895	0.0491163	ADRB1, ADRA1B, ADRA1A	1763	3	13138	7.45207	1	0.427224	56.8005
GOTERM_BP_4	GO:0003057~regulation of the force of heart contraction by chemical signal	3	0.113895	0.0491163	ADRB1, ADRA1B, ADRA1A	1763	3	13138	7.45207	1	0.427224	56.8005
GOTERM_BP_4	GO:0051495~positive regulation of cytoskeleton organization	8	0.303721	0.0504143	CDKN1B, MAPT, CAPZA2, RAC1, RHOA, DLG1, APC, TES	1763	26	13138	2.29294	1	0.433504	57.7728
GOTERM_BP_4	GO:0007346~regulation of mitotic cell cycle	20	0.759301	0.0508146	HMGB1, NBN, HUS1, CENPF, ANAPC10, GAS1, RPS6, PKIA, CDC42, CCND1, MAD2L1BP, ZFP655, PSMG2, NPM2, MDM2, THAP1, DCUN1D3, SIK1, DLG1, APC	1763	96	13138	1.55251	1	0.433826	58.0684
GOTERM_BP_4	GO:0030097~hemopoiesis	44	1.67046	0.0526503	TWSG1, MAEA, LRRC8A, MITF, TIRAP, TTC7, ZBTB16, SOX6, IL15, PRDX3, CIAPIN1, MEIS1, CBFB, RPA1, ANK1, PICALM, WWP1, PPP3CB, HBB-B1, TCEA1, BCL6, TRAF6, NKX2-5, PIK3R1, DNAJA3, APC, MYST3, EGR1, SATB1, TESC, FECH, CEBPG, KLF11, BPGM, OSTM1, RPS6, SOD2, PLSCR1, SP1, VEGFA, SPNA1, PBX1, HDAC9, NCOR1	1763	251	13138	1.30634	1	0.443348	59.3997
GOTERM_BP_4	GO:0048821~erythrocyte development	6	0.22779	0.0527451	ANK1, MAEA, BCL6, BPGM, SOX6, RPS6	1763	16	13138	2.79453	1	0.441664	59.4673
GOTERM_BP_4	GO:0045786~negative regulation of cell cycle	11	0.417616	0.054568	MAD2L1BP, PSMG2, CDKN1B, HEXIM1, GMNN, RHOB, MOV10L1, GAS1, DCUN1D3, DLG1, APC	1763	43	13138	1.90634	1	0.450816	60.7479
GOTERM_BP_4	GO:0009165~nucleotide biosynthetic process	32	1.21488	0.0583319	NAMPT, ATP1B1, ADCY5, LDHD, RRM2B, ATP6V1B2, CMPK1, CMPK2, ATP2B1, ATP6V0C, MTHFD1, ATIC, ATP5S, DHODH, NT5E, ADAL, ATP1A1, ATP1A2, ATP13A3, ATP6V1D, ATP6V1C1, ATP6V1A, ATP2A2, ADCY9, ATP6V1E1, RRM2, RRM1, ADSL, DPYD, PAICS, ATP6V0A2, NMNAT1	1763	174	13138	1.3705	1	0.471388	63.2725
GOTERM_BP_4	GO:0048513~organ development	245	9.30144	0.059703	EDN3, CIAPIN1, CITED2, MAP3K7, FLI1, PICALM, INSIG2, COL4A3BP, WWP1, GAB1, CCBE1, RARB, GATM, YY1, RXRG, WDR92, MAPK1, PPP1CA, JUN, VEGFA, HSD11B1, WARS2, BCL2L2, ARF6, BCL2L1, HEXIM1, RAC1, GYS1, NKX2-5, HNRNPAB, KIF3A, KLF11, SMAD4, SMAD2, SMYD1, GAS1, RPS6, HOMER1, AFG3L2, FXR1, ADAP2, PKP2, HOPX, ACAD11, NCOR1, KLF4, BMP6, PPARA, PPARD, TSG101, FGF9, PPARG, MITF, TBX20, GJA1, SOBP, PTEN, ASAH…	1763	1663	13138	1.09787	1	0.477162	64.1537
GOTERM_BP_4	GO:0048332~mesoderm morphogenesis	10	0.379651	0.0599669	TWSG1, TBX3, NF2, PRKAR1A, BMPR2, TXNRD1, PRKACA, SMAD2, NR4A3, BMPR1A	1763	38	13138	1.96107	1	0.47639	64.321
GOTERM_BP_4	GO:0050680~negative regulation of epithelial cell proliferation	8	0.303721	0.0604808	WNT5A, PPARD, CDKN1B, PHB2, GAS1, PTEN, DLG1, APC	1763	27	13138	2.20802	1	0.477076	64.6446
GOTERM_BP_4	GO:0051169~nuclear transport	20	0.759301	0.0606258	NUP133, FGF9, RAN, NFKBIA, CSE1L, IPO7, GSK3B, IPO5, KPNA6, NUTF2, KPNA4, PPP3CA, TPR, KPNA3, TNPO1, KPNB1, KPNA2, KPNA1, HSPA9, TOB1	1763	98	13138	1.52083	1	0.475632	64.7354
GOTERM_BP_4	GO:0006325~chromatin organization	53	2.01215	0.0636667	BMI1, ENY2, BNIP3, GM10094, CBX5, RTF1, EED, TLK1, MYST2, MLL3, MYST4, MYST3, TBL1XR1, SATB1, RBBP4, RBL2, TTF1, BANP, HDAC11, UBE2B, SUZ12, KDM2A, HIST2H2BE, SMARCAL1, SMARCA5, HIST2H3C1, NR3C1, TSPYL1, CDYL, NPM2, RNF168, ASF1A, DNMT3A, AEBP2, KAT2B, EHMT1, SHPRH, CEBPG, SMYD1, HDAC4, PHF17, HDAC2, HDAC1, MSL1, RNF2, HOPX, SETD7, SETD8, KDM4A, HDAC9, NCOR1, RERE, MPHOSPH8	1763	315	13138	1.25384	1	0.49059	66.5904
GOTERM_BP_4	GO:0003018~vascular process in circulatory system	12	0.455581	0.0640153	EDNRA, EDN3, ADRB1, ATG5, CAPZA2, VEGFA, ADRA1B, ADRA1A, GCLM, ADRA1D, SOD2, TES	1763	50	13138	1.7885	1	0.490247	66.7972
GOTERM_BP_4	GO:0001825~blastocyst formation	7	0.265756	0.0643329	MFN2, CUL3, SP1, HOPX, SKIL, SRF, CITED2	1763	22	13138	2.37111	1	0.489737	66.9844
GOTERM_BP_4	GO:0044242~cellular lipid catabolic process	13	0.493546	0.0648188	ACOX1, PPARD, ACADM, SMPDL3A, AMACR, SMPD1, PEX13, HSD17B4, PHYH, DCI, HADHA, PEX7, HADHB	1763	56	13138	1.72994	1	0.490158	67.269
GOTERM_BP_4	GO:0034620~cellular response to unfolded protein	6	0.22779	0.0667567	CCND1, DERL2, VAPB, ERN1, ERO1L, NFE2L2	1763	17	13138	2.63014	1	0.498422	68.3812
GOTERM_BP_4	GO:0045598~regulation of fat cell differentiation	6	0.22779	0.0667567	PPARD, PPARG, WWTR1, LPIN1, FNDC3B, SOD2	1763	17	13138	2.63014	1	0.498422	68.3812
GOTERM_BP_4	GO:0006767~water-soluble vitamin metabolic process	9	0.341686	0.0762793	NAMPT, ACADM, PDXK, RFK, SLC22A5, GSTO1, MMAB, ALDH9A1, NMNAT1	1763	34	13138	1.97261	1	0.544934	73.349
GOTERM_BP_4	GO:0031329~regulation of cellular catabolic process	7	0.265756	0.0775664	AKT1, HDAC4, HMGB1, NPC1, MLYCD, ABHD5, ADRA1B	1763	23	13138	2.26802	1	0.548876	73.9612
GOTERM_BP_4	GO:0051252~regulation of RNA metabolic process	219	8.31435	0.0789225	MEF2A, MXI1, ZFP84, CITED2, FLI1, MED26, TRAK1, RARB, YY1, RXRG, ZHX2, MED13, PPARGC1B, RAB18, JUN, VEGFA, SMARCAL1, ETOHI1, ZFP612, TXN1, ZFP617, ZFP422-RS1, HEXIM1, TCF4, NKX2-5, HNRNPAB, AEBP2, DNMT3A, KLF6, SUB1, KLF11, ESRRG, RYBP, SMAD4, SMAD2, KLF15, RNF6, RNF2, HOPX, NCOR1, KLF4, RERE, ENY2, BACH1, PPARA, HLF, ELF1, PPARD, ELF2, COPS5, TSG101, TBX20, MITF, PPARG, ZFP871, YBX1, ZFP874, CRE…	1763	1488	13138	1.09678	1	0.55307	74.5919
GOTERM_BP_4	GO:0034654~nucleobase, nucleoside, nucleotide and nucleic acid biosynthetic process	32	1.21488	0.0791815	NAMPT, ATP1B1, ADCY5, LDHD, RRM2B, ATP6V1B2, CMPK1, CMPK2, ATP2B1, ATP6V0C, MTHFD1, ATIC, ATP5S, DHODH, NT5E, ADAL, ATP1A1, ATP1A2, ATP13A3, ATP6V1D, ATP6V1C1, ATP6V1A, ATP2A2, ADCY9, ATP6V1E1, RRM2, RRM1, ADSL, DPYD, PAICS, ATP6V0A2, NMNAT1	1763	179	13138	1.33221	1	0.552015	74.7107
GOTERM_BP_4	GO:0019216~regulation of lipid metabolic process	13	0.493546	0.0808032	PPARA, WDTC1, THRB, ABHD5, ATP1A1, NR3C1, ADORA1, CDC42, SORBS1, INSIG2, MLYCD, PXMP3, RAC1	1763	58	13138	1.67029	1	0.557359	75.4428
GOTERM_BP_4	GO:0043623~cellular protein complex assembly	21	0.797267	0.0816546	ATPAF2, TUBB2B, COX10, FKBP4, CAPZA2, TMEM70, MBD2, TFAM, TUBA8, PSMG2, PICALM, CSE1L, IPO7, IPO5, TUBA4A, PEX13, TNPO1, KPNB1, TES, SCO1, TMOD1	1763	108	13138	1.44901	1	0.559044	75.8191
GOTERM_BP_4	GO:0016051~carbohydrate biosynthetic process	17	0.645406	0.0835964	PTGES3, GNPDA1, PHKG1, GNPNAT1, ALDOB, FBP2, G6PC3, ACN9, AKT1, PPP1R3C, GBE1, GOT1, GFPT1, GYS1, MAT2B, FPGT, AGL	1763	83	13138	1.52633	1	0.565667	76.6573
GOTERM_BP_4	GO:0016197~endosome transport	8	0.303721	0.0840483	HOOK1, CDC42, AKTIP, RHOB, ERC1, VPS26A, HOOK3, RHOBTB3	1763	29	13138	2.05574	1	0.565465	76.8484
GOTERM_BP_4	GO:0016053~organic acid biosynthetic process	26	0.987092	0.0859537	PTGES3, SC5D, BCAT2, PTGES2, ABHD5, MTHFD1, GOT2, PECR, GOT1, PXMP3, ALDH4A1, LIAS, PRKAA1, GSTO1, PRKAA2, MAT2A, PRKAB2, AMACR, ACACB, OXSM, ADI1, GLUL, MLYCD, MTR, MAT2B, ALOX5	1763	141	13138	1.37414	1	0.571735	77.638
GOTERM_BP_4	GO:0043254~regulation of protein complex assembly	14	0.531511	0.0885093	ACTR3B, CAPZA2, CAPZB, CDKN1B, MAPT, SPNB1, RAC1, SPNA1, FAF1, MAPRE1, NKX2-5, TES, APC, DLG1	1763	65	13138	1.60506	1	0.580671	78.6575
GOTERM_BP_4	GO:0009310~amine catabolic process	14	0.531511	0.0885093	BCKDK, BCAT2, AHCY, AUH, MTHFD1, GOT2, GOT1, GLS, ASRGL1, GCSH, GSTZ1, ACAD8, HIBCH, A230051G13RIK	1763	65	13138	1.60506	1	0.580671	78.6575
GOTERM_BP_4	GO:0010677~negative regulation of cellular carbohydrate metabolic process	3	0.113895	0.0895654	HDAC4, GCK, ADRA1B	1763	4	13138	5.58905	1	0.582988	79.0659
GOTERM_BP_4	GO:0042147~retrograde transport, endosome to Golgi	3	0.113895	0.0895654	ERC1, VPS26A, RHOBTB3	1763	4	13138	5.58905	1	0.582988	79.0659
GOTERM_BP_4	GO:0046685~response to arsenic	3	0.113895	0.0895654	CPOX, AS3MT, ASNA1	1763	4	13138	5.58905	1	0.582988	79.0659
GOTERM_BP_4	GO:0060479~lung cell differentiation	3	0.113895	0.0895654	GATA6, PPP3R1, WDR92	1763	4	13138	5.58905	1	0.582988	79.0659
GOTERM_BP_4	GO:0045912~negative regulation of carbohydrate metabolic process	3	0.113895	0.0895654	HDAC4, GCK, ADRA1B	1763	4	13138	5.58905	1	0.582988	79.0659
GOTERM_BP_4	GO:0006937~regulation of muscle contraction	10	0.379651	0.0897476	ANXA6, PRKCA, HDAC4, ATP2A2, CHRM2, ATP1A1, ATP1A2, NKX2-5, CASQ2, DMPK	1763	41	13138	1.81758	1	0.581561	79.1356
GOTERM_BP_4	GO:0051272~positive regulation of cell motion	10	0.379651	0.0897476	HMGB1, ARHGAP5, RRAS2, PTP4A1, HBEGF, BCL6, CBLL1, THBS1, PIK3R1, APC	1763	41	13138	1.81758	1	0.581561	79.1356
GOTERM_BP_4	GO:0046546~development of primary male sexual characteristics	12	0.455581	0.0903624	WNT5A, HMGB2, TESC, TBX3, FGF9, ASB1, BCL2L2, BCL2L1, MTAP7, HSD17B4, SOX9, LGR4	1763	53	13138	1.68726	1	0.581982	79.3692
GOTERM_BP_4	GO:0022604~regulation of cell morphogenesis	19	0.721336	0.093384	SHROOM3, FERMT2, GNA12, SMAD4, FBLIM1, RHOQ, SMAD2, CDH4, ANXA7, RNF6, FYN, MAPT, ULK2, GRLF1, SPNA1, CYFIP1, SEMA4D, CDC42EP3, AKAP2	1763	97	13138	1.45968	1	0.592412	80.4821
GOTERM_BP_4	GO:0045596~negative regulation of cell differentiation	32	1.21488	0.0938913	IRX3, TWSG1, NFKBIA, ZBTB16, SOX9, MEIS1, ITGB1, ZC3H8, PRPF19, BCL6, SKIL, PIK3R1, RC3H1, APC, MYST3, ZCCHC11, TBX3, SOCS5, WWTR1, SOD2, HDAC4, MAPK1, CCND1, RNF6, RIF1, ULK2, HOPX, PBX1, ACAD11, KLF4, BMPR1A, TOB1	1763	182	13138	1.31025	1	0.592324	80.6633
GOTERM_BP_4	GO:0060537~muscle tissue development	25	0.949127	0.0948373	ZFAND5, CAV2, ACADM, RXRG, FHL2, EGLN1, KY, MBNL1, AFG3L2, HOMER1, CACNA1S, ITGB1, PTEN, MURC, GPHN, ATG5, GATA6, PLN, GATA4, RHOA, ZFPM2, PPP3CA, RARB, NKX2-5, DLG1	1763	136	13138	1.36987	1	0.594021	80.997
GOTERM_BP_4	GO:0000271~polysaccharide biosynthetic process	8	0.303721	0.0975435	PTGES3, AKT1, PPP1R3C, GBE1, PHKG1, GYS1, MAT2B, AGL	1763	30	13138	1.98722	1	0.60272	81.922
