# Supplementary material for: Role of Endothelial and Mesenchymal Cell Transitions in Heart Failure and Recovery Thereafter
Source: Front Genet. 2021 Jan 15;11:609262. doi: 10.3389/fgene.2020.609262 (PMC7874124; doi:10.3389/fgene.2020.609262)
Supplement: Supplementary Table 4 — List of GO pathways representing genes that had expression was up regulated in HF compared to recovery. [file Table_4.XLS]

## Sheet: HF_VS_recovery_Up.txt
Category	Term	Count	%	PValue	Genes	List Total	Pop Hits	Pop Total	Fold Enrichment	Bonferroni	Benjamini	FDR
GOTERM_BP_FAT	GO:0006955~immune response	70	5.13196	1.47645e-09	IGHG1, H2-D1, TNFSF13, TNFSF12, C1RA, TMEM173, KLHL6, OASL2, CFH, IL1B, AF251705, LBP, CFD, SPON2, H2-K1, TRPM4, ICAM1, ICOSL, C4A, C4B, PRG4, RELB, CNPY3, H2-DMB1, SERPING1, PRKCD, H2-DMB2, SIGIRR, C1QA, C1QB, IGHG, H2-T9, SERPINA3G, LILRB3, LILRB4, GADD45G, CX3CR1, OAS1A, PTMS, GBP3, GBP2, CPLX2, ENPP1, IL4RA, PRKDC, ACP5, CCL8, PF4, CX3CL1, CD74, CCL6, TAP1, POLM, FCER1G, BCL3, H2-T10, C2, TBK…	936	471	13588	2.15753	4.51644e-06	4.51644e-06	2.66436e-06
GOTERM_BP_FAT	GO:0030198~extracellular matrix organization	27	1.97947	2.76076e-09	SPOCK2, ELN, POSTN, VIT, ABI3BP, APLP1, SMOC1, AGT, TGFBI, BCL3, LOX, COL18A1, TNXB, LGALS3, RAB4B, CCDC80, OLFML2A, COL5A3, COL5A2, EMILIN1, ANXA2, FBLN1, KAZALD1, MYH11, FOXC2, FOXC1, ADAMTS2	936	101	13588	3.88081	8.44514e-06	4.22258e-06	4.98201e-06
GOTERM_BP_FAT	GO:0002460~adaptive immune response based on somatic recombination of immune receptors built from immunoglobulin superfamily domains	23	1.68622	3.25123e-08	IGHG1, ICAM1, IGH, ICOSL, C4A, C4B, RELB, TNFSF13, SERPING1, TNFSF12, PRKCD, CD74, FCGR3, C1QA, IGHG, C1QB, C1RA, KLHL6, LILRB3, IRF7, GADD45G, FCER1G, BCL3, C2, H2-DMA	936	84	13588	3.97492	9.94501e-05	3.31511e-05	5.86709e-05
GOTERM_BP_FAT	GO:0002250~adaptive immune response	23	1.68622	3.25123e-08	IGHG1, ICAM1, IGH, ICOSL, C4A, C4B, RELB, TNFSF13, SERPING1, TNFSF12, PRKCD, CD74, FCGR3, C1QA, IGHG, C1QB, C1RA, KLHL6, LILRB3, IRF7, GADD45G, FCER1G, BCL3, C2, H2-DMA	936	84	13588	3.97492	9.94501e-05	3.31511e-05	5.86709e-05
GOTERM_BP_FAT	GO:0007155~cell adhesion	74	5.42522	8.09905e-08	JUB, AEBP1, MYBPC2, CLSTN3, CLDN5, POSTN, RADIL, WISP2, CD44, CD93, CTGF, TGFBI, IZUMO1, ZYX, SPON2, PARVG, SYMPK, ICAM1, PTPRF, PDPN, ICAM2, RAB4B, CDHR4, MFGE8, PTPRU, CERCAM, HES1, AMIGO2, CNTN2, MFAP4, AOC3, ITGA2B, EMCN, TNC, PTK7, ITGB5, ITGB3, CX3CL1, SRC, CLDN15, SCARF2, APLP1, ITGBL1, CD9, SORBS3, GP1BB, FAT1, COMP, ITGAV, AGT, TEK, MSLN, PSTPIP1, COL8A2, MLLT4, THBS3, FN1, THBS4, COL18A…	936	561	13588	1.91491	0.000247719	6.19356e-05	0.000146154
GOTERM_BP_FAT	GO:0022610~biological adhesion	74	5.42522	8.71803e-08	JUB, AEBP1, MYBPC2, CLSTN3, CLDN5, POSTN, RADIL, WISP2, CD44, CD93, CTGF, TGFBI, IZUMO1, ZYX, SPON2, PARVG, SYMPK, ICAM1, PTPRF, PDPN, ICAM2, RAB4B, CDHR4, MFGE8, PTPRU, CERCAM, HES1, AMIGO2, CNTN2, MFAP4, AOC3, ITGA2B, EMCN, TNC, PTK7, ITGB5, ITGB3, CX3CL1, SRC, CLDN15, SCARF2, APLP1, ITGBL1, CD9, SORBS3, GP1BB, FAT1, COMP, ITGAV, AGT, TEK, MSLN, PSTPIP1, COL8A2, MLLT4, THBS3, FN1, THBS4, COL18A…	936	562	13588	1.9115	0.000266649	5.33355e-05	0.000157324
GOTERM_BP_FAT	GO:0002252~immune effector process	28	2.05279	9.26075e-08	IGHG1, CPLX2, PRKDC, TNFSF13, TNFSF12, CD74, C1RA, POLM, CFH, FCER1G, BCL3, C2, LBP, CFD, PTPN6, ICAM1, IGH, ICOSL, C4A, C4B, SERPING1, DBH, PRKCD, FCGR3, C1QA, C1QB, IGHG, LILRB3, IRF7, H2-DMA	936	126	13588	3.22602	0.000283246	4.72133e-05	0.000167117
GOTERM_BP_FAT	GO:0002443~leukocyte mediated immunity	23	1.68622	1.0038e-07	IGHG1, PTPN6, ICAM1, IGH, CPLX2, ICOSL, C4A, C4B, TNFSF13, SERPING1, TNFSF12, DBH, PRKCD, CD74, FCGR3, C1QA, IGHG, C1QB, C1RA, LILRB3, IRF7, FCER1G, BCL3, C2, H2-DMA	936	89	13588	3.75161	0.000307014	4.38649e-05	0.000181143
GOTERM_BP_FAT	GO:0002449~lymphocyte mediated immunity	21	1.53959	1.25348e-07	IGHG1, PTPN6, ICAM1, IGH, ICOSL, C4A, C4B, TNFSF13, SERPING1, TNFSF12, PRKCD, CD74, FCGR3, C1QA, IGHG, C1QB, C1RA, LILRB3, IRF7, FCER1G, BCL3, C2, H2-DMA	936	76	13588	4.0113	0.000383366	4.79288e-05	0.0002262
GOTERM_BP_FAT	GO:0019724~B cell mediated immunity	19	1.39296	2.3045e-07	IGHG1, IGH, ICOSL, C4A, C4B, TNFSF13, SERPING1, TNFSF12, PRKCD, CD74, FCGR3, C1QA, IGHG, C1QB, C1RA, LILRB3, IRF7, FCER1G, BCL3, C2, H2-DMA	936	65	13588	4.24346	0.000704698	7.83243e-05	0.000415864
GOTERM_BP_FAT	GO:0043062~extracellular structure organization	30	2.19941	2.8068e-07	SPOCK2, TNC, ELN, POSTN, VIT, ABI3BP, APLP1, SMOC1, AGT, TGFBI, BCL3, LOX, COL18A1, TNXB, LGALS3, RAB4B, CCDC80, OLFML2A, NLGN2, COL5A3, COL5A2, CACNA2D2, EMILIN1, ANXA2, FBLN1, KAZALD1, MYH11, FOXC2, FOXC1, ADAMTS2	936	149	13588	2.9229	0.000858233	8.58564e-05	0.000506509
GOTERM_BP_FAT	GO:0042127~regulation of cell proliferation	70	5.13196	3.22856e-07	SAT1, APOBEC1, MARCKSL1, PTGS1, TGFB3, TNFSF13, TNFSF12, SLFN3, H19, SLFN2, GLI1, WNT2, GPC3, PTGES, ANG, HLX, HMOX1, PRRT1, RARA, NOS3, CSK, MYC, ICOSL, D17WSU104E, NKX2-9, RASIP1, IL11RA1, HES1, PTHLH, SMO, VEGFC, SERPINF1, BTG1, TBRG1, MDM4, VSIG4, RBP4, LRRC32, DRD2, CSF1, IFITM3, CLU, PTH1R, PML, SFN, TIMP2, CD9, SMARCB1, AGT, TEK, PLCD3, ADAM33, PLCD1, BMP4, CEBPA, COL18A1, PTPN6, SPHK1, AN…	936	538	13588	1.88884	0.00098713	8.97794e-05	0.000582618
GOTERM_BP_FAT	GO:0050778~positive regulation of immune response	28	2.05279	4.75179e-07	IGHG1, IL27RA, UNC93B1, CACNB3, TNFSF13, TNFSF12, C1RA, KLHL6, CFH, FCER1G, SH2B2, C2, LBP, CFD, LAG3, H2-K1, PTPN6, C4A, H2-M3, C4B, RELA, TCRB, SERPING1, SYKB, FCGR3, C1QA, C1QB, IGHG, P2RX7, H2-DMA	936	136	13588	2.98881	0.00145252	0.000121124	0.000857495
GOTERM_BP_FAT	GO:0007242~intracellular signaling cascade	103	7.55132	5.93042e-07	ADCY4, EFNA1, THOP1, CSPG4, TGFB3, RRAD, FGF12, HMHA1, CTGF, BHLHA15, PRRT1, RAPGEF3, NET1, BCR, SOCS3, BAIAP2, SOCS1, NTSR2, PTHLH, RND1, ACAP1, REM1, RAB13, UNC13B, LRRK1, ASB6, DRD2, PTH1R, MAP4K1, MYO9B, CD74, RAC3, MDFI, CNKSR1, PTPN6, BMX, SYKB, AGER, RAB33A, NFKBIL1, P2RX7, BBC3, TBXA2R, SMC1A, GNB2L1, RHOU, NOD1, HMOX1, MT2, MT1, GUCY1A3, ARL5C, TNIP2, CSK, PLCB2, ARHGEF2, ARHGEF1, ARHGEF…	936	915	13588	1.63416	0.00181247	0.000139538	0.00107019
GOTERM_BP_FAT	GO:0016064~immunoglobulin mediated immune response	18	1.31965	7.45984e-07	IGHG1, IGH, ICOSL, C4A, C4B, TNFSF13, SERPING1, TNFSF12, PRKCD, CD74, FCGR3, C1QA, IGHG, C1QB, C1RA, IRF7, FCER1G, BCL3, C2, H2-DMA	936	63	13588	4.14774	0.00227936	0.000162984	0.00134618
GOTERM_BP_FAT	GO:0001944~vasculature development	40	2.93255	1.1939e-06	EMCN, CSPG4, TNFSF13, CX3CL1, TNFSF12, GJA4, MMP2, GJA5, WNT2, ARHGAP22, GPX1, CUL7, APOE, CTGF, ANG, ITGAV, HMOX1, AGT, PLCD3, IL1B, NOS3, PLCD1, LOX, COL18A1, BMP4, EGFL7, SOCS3, PDPN, SPHK1, MMP14, DBH, ANXA2, SMO, VEGFC, DLL4, BAX, ECSCR, FOXC2, FOXC1, COL1A1, HDAC7	936	250	13588	2.32274	0.00364549	0.000243447	0.00215447
GOTERM_BP_FAT	GO:0048584~positive regulation of response to stimulus	33	2.41935	1.25764e-06	IGHG1, IL27RA, UNC93B1, CACNB3, TNFSF13, TNFSF12, SRC, C1RA, TNFRSF1A, KLHL6, NOD1, CFH, IL1B, FCER1G, SH2B2, LBP, C2, CFD, LAG3, H2-K1, PTPN6, C4A, H2-M3, C4B, RELA, TCRB, SERPING1, SYKB, AGER, FCGR3, C1QA, C1QB, IGHG, P2RX7, H2-DMA	936	186	13588	2.57561	0.00383974	0.000240417	0.00226949
GOTERM_BP_FAT	GO:0001568~blood vessel development	39	2.85924	1.70296e-06	EMCN, CSPG4, TNFSF13, CX3CL1, TNFSF12, GJA4, MMP2, GJA5, WNT2, ARHGAP22, GPX1, CUL7, APOE, CTGF, ANG, ITGAV, HMOX1, AGT, PLCD3, IL1B, NOS3, PLCD1, LOX, COL18A1, BMP4, EGFL7, SOCS3, SPHK1, MMP14, DBH, ANXA2, SMO, VEGFC, DLL4, BAX, ECSCR, FOXC2, FOXC1, COL1A1, HDAC7	936	244	13588	2.32036	0.00519582	0.000306386	0.00307308
GOTERM_BP_FAT	GO:0002526~acute inflammatory response	20	1.46628	1.75233e-06	IGHG1, C4A, C4B, SERPING1, TRF, SIGIRR, AHSG, FCGR3, C1QA, ORM1, IGHG, C1QB, C1RA, SERPINA3N, NUPR1, CFH, IL1B, C2, LBP, CFD, FN1	936	81	13588	3.58447	0.00534605	0.000297755	0.00316218
GOTERM_BP_FAT	GO:0002684~positive regulation of immune system process	34	2.49267	4.36392e-06	IGHG1, IL27RA, IL4RA, HPS1, UNC93B1, CACNB3, TNFSF13, TNFSF12, CD74, C1RA, KLHL6, HLX, CFH, FCER1G, SH2B2, LBP, C2, CFD, LAG3, H2-K1, PTPN6, ICOSL, C4A, H2-M3, C4B, RELA, TCRB, SERPING1, SYKB, FCGR3, C1QA, C1QB, IGHG, P2RX7, CORO1A, H2-DMA	936	206	13588	2.39603	0.0132605	0.000702346	0.00787474
GOTERM_BP_FAT	GO:0009611~response to wounding	48	3.51906	5.90913e-06	IGHG1, JUB, ADAMTS13, HPS1, CCL8, PF4, CX3CL1, MDK, TRF, AHSG, TNFRSF1A, GPX1, C1RA, ANXA8, CD44, GP1BB, GRIN2C, CFH, IL1B, LBP, C2, CFD, FN1, PTPN6, C4A, C4B, EFEMP2, SPHK1, SERPING1, FCGR3, SIGIRR, C1QA, C1QB, VWF, IGHG, ORM1, SERPINA3N, P2RX7, NUPR1, STAB1, CXCL13, BAX, PECAM1, PLA2G7, NPPB, ID3, CD14, HDAC7, IGFBP4	936	347	13588	2.00813	0.0179137	0.000903396	0.010663
GOTERM_BP_FAT	GO:0001503~ossification	22	1.6129	9.06264e-06	BMP4, BMP1, H2-M3, PTH1R, MGP, IGF1, IGF2, MMP14, MMP2, AHSG, PTHLH, SMO, SOST, CTGF, KAZALD1, FOXC2, FOXC1, COL1A1, IGFBP3, RPS27A, CBS, IGFBP5	936	106	13588	3.01298	0.027342	0.00131926	0.016353
GOTERM_BP_FAT	GO:0006952~defense response	57	4.17889	9.35314e-06	IGHG1, RARRES2, IL27RA, H2-D1, C1RA, TMEM173, NOD1, CD44, CFH, IL1B, LBP, DDAH2, CFD, H2-K1, C4A, C4B, RELA, CNPY3, SERPING1, CLIC1, SIGIRR, C1QA, C1QB, IGHG, SERPINA3N, PLA2G7, NPPB, SKIV2L, CCL8, TRF, CD74, AHSG, TNFRSF1A, TAP1, CLEC2D, BCL3, FCER1G, C2, STK19, TBKBP1, DHX58, FN1, PTPN6, IRGM1, H2-M3, HCK, SPHK1, COTL1, FCGR3, LSP1, ORM1, P2RX7, NUPR1, CXCL13, STAB1, CD14, HDAC7, IGFBP4	936	448	13588	1.84704	0.028206	0.00129967	0.0168771
GOTERM_BP_FAT	GO:0060348~bone development	23	1.68622	1.54499e-05	BMP4, BMP1, H2-M3, PTH1R, MGP, IGF1, ACP5, IGF2, MMP14, MMP2, AHSG, PTHLH, SMO, SOST, CTGF, KAZALD1, FOXC2, FOXC1, COL1A1, IGFBP3, RPS27A, CBS, IGFBP5	936	118	13588	2.8296	0.0461621	0.00205274	0.0278768
GOTERM_BP_FAT	GO:0006693~prostaglandin metabolic process	8	0.58651	1.5965e-05	TNFRSF1A, PTGIS, PTGDS, PDPN, PTGES, PTGS1, HPGD, CD74	936	14	13588	8.29548	0.047664	0.00203282	0.0288062
GOTERM_BP_FAT	GO:0006692~prostanoid metabolic process	8	0.58651	1.5965e-05	TNFRSF1A, PTGIS, PTGDS, PDPN, PTGES, PTGS1, HPGD, CD74	936	14	13588	8.29548	0.047664	0.00203282	0.0288062
GOTERM_BP_FAT	GO:0002253~activation of immune response	19	1.39296	1.78283e-05	IGHG1, PTPN6, C4A, C4B, RELA, UNC93B1, TCRB, SYKB, SERPING1, CACNB3, C1QA, IGHG, C1QB, C1RA, KLHL6, CFH, FCER1G, SH2B2, C2, CFD	936	86	13588	3.20726	0.0530766	0.00217911	0.0321676
GOTERM_BP_FAT	GO:0019221~cytokine-mediated signaling pathway	15	1.09971	1.84017e-05	CEBPA, PTPN6, CSF2RB2, SOCS1, IL11RA1, PF4, CX3CL1, TNFRSF1A, KRT18, LILRB3, CX3CR1, CSF2RB, IL1B, SH2B2, JAK3	936	56	13588	3.88851	0.0547362	0.00216271	0.0332021
GOTERM_BP_FAT	GO:0051605~protein maturation by peptide bond cleavage	16	1.17302	2.62211e-05	IGHG1, SEC11C, C4A, C4B, SERPING1, MMP14, 2900062L11RIK, C1QA, IGHG, C1QB, C1RA, ECE1, 6530401D17RIK, CFH, C2, CFD, ADAMTS2, PRSS12	936	65	13588	3.57344	0.0770789	0.00296639	0.0473075
GOTERM_BP_FAT	GO:0008285~negative regulation of cell proliferation	34	2.49267	2.63106e-05	RBP4, DRD2, LRRC32, IFITM3, PTH1R, PML, TGFB3, SFN, SLFN3, TIMP2, SLFN2, H19, WNT2, CD9, GPC3, PTGES, ANG, SMARCB1, HMOX1, AGT, NOS3, CSK, CEBPA, BMP4, PTPN6, NKX2-9, NFKBIL1, NUPR1, SERPINF1, BTG1, BAX, TBRG1, VSIG4, IGFBP3	936	224	13588	2.20349	0.0773314	0.00287034	0.0474689
GOTERM_BP_FAT	GO:0051050~positive regulation of transport	24	1.75953	3.11304e-05	IGHG1, SEPT5, RBP4, STX1A, PANX1, DRD2, TGFB3, SYKB, MFGE8, NFKBIL1, FLNA, FCGR3, AHSG, INHBB, IGHG, SMO, P2RX7, GPC3, GP1BB, ANG, BAX, C1QTNF2, FCER1G, SYTL2	936	132	13588	2.63947	0.0908356	0.00327838	0.0561623
GOTERM_BP_FAT	GO:0016485~protein processing	19	1.39296	3.40952e-05	IGHG1, C4A, SEC11C, C4B, SERPING1, MMP14, 2900062L11RIK, PTHLH, C1QA, IGHG, C1QB, C1RA, P2RX7, ECE1, 6530401D17RIK, CFH, C2, CFD, MYC, ADAMTS2, PRSS12	936	90	13588	3.06472	0.0990443	0.0034706	0.0615097
GOTERM_BP_FAT	GO:0001558~regulation of cell growth	19	1.39296	4.63719e-05	IGFBPL1, NDN, IGFBP6, PML, SFN, AHSG, PPAN, WISP2, CTGF, BBC3, SEMA3F, KAZALD1, ACAP1, CDA, HTRA4, HTRA3, IGFBP3, IGFBP4, IGFBP5	936	92	13588	2.9981	0.132253	0.00456552	0.0836488
GOTERM_BP_FAT	GO:0040008~regulation of growth	36	2.6393	7.40262e-05	RBP4, IGFBPL1, NDN, DRD2, CSF1, IGFBP6, PML, SFN, AHSG, FOXS1, PPAN, WISP2, GPC3, APOE, CTGF, HLX, SEMA3F, AGT, CDA, HTRA4, E4F1, HTRA3, SOCS3, SOCS1, TKT, NPY1R, CACNA2D2, BBC3, ACAP1, KAZALD1, FOXC2, FOXC1, IGFBP3, IGFBP4, KCTD11, IGFBP5	936	256	13588	2.04147	0.202644	0.00705172	0.133502
GOTERM_BP_FAT	GO:0051604~protein maturation	19	1.39296	8.31883e-05	IGHG1, C4A, SEC11C, C4B, SERPING1, MMP14, 2900062L11RIK, PTHLH, C1QA, IGHG, C1QB, C1RA, P2RX7, ECE1, 6530401D17RIK, CFH, C2, CFD, MYC, ADAMTS2, PRSS12	936	96	13588	2.87317	0.224683	0.00768197	0.150013
GOTERM_BP_FAT	GO:0048002~antigen processing and presentation of peptide antigen	11	0.806452	8.53552e-05	H2-K1, H2-M3, H2-D1, UNC93B1, FCER1G, H2-DMB1, H2-T23, H2-DMA, CD74, H2-DMB2, FCGR3	936	35	13588	4.56252	0.229806	0.00765037	0.153918
GOTERM_BP_FAT	GO:0002697~regulation of immune effector process	18	1.31965	8.8335e-05	IGHG1, H2-K1, RBP4, PTPN6, IL27RA, H2-M3, TNFSF13, SYKB, SERPING1, TNFSF12, FCGR3, IGHG, P2RX7, HMOX1, CLEC2D, CFH, FCER1G, LBP, LAG3	936	88	13588	2.96941	0.236795	0.00769109	0.159287
GOTERM_BP_FAT	GO:0048514~blood vessel morphogenesis	30	2.19941	8.85276e-05	EMCN, CSPG4, TNFSF13, CX3CL1, TNFSF12, ARHGAP22, GPX1, CUL7, APOE, CTGF, ANG, HMOX1, ITGAV, PLCD3, IL1B, PLCD1, NOS3, COL18A1, BMP4, EGFL7, MMP14, DBH, ANXA2, SMO, VEGFC, BAX, DLL4, ECSCR, FOXC2, FOXC1, HDAC7	936	198	13588	2.19956	0.237245	0.00749449	0.159634
GOTERM_BP_FAT	GO:0002478~antigen processing and presentation of exogenous peptide antigen	9	0.659824	9.42096e-05	H2-K1, H2-M3, UNC93B1, FCER1G, H2-DMB1, H2-DMA, CD74, H2-DMB2, FCGR3	936	23	13588	5.6806	0.250389	0.00775895	0.169872
GOTERM_BP_FAT	GO:0031589~cell-substrate adhesion	14	1.02639	0.000101979	JUB, TNXB, RAB4B, ITGB5, ITGB3, COL5A3, ITGBL1, VWF, SORBS3, CTGF, AGT, TEK, FN1, ITGA2B	936	57	13588	3.5656	0.267997	0.00817615	0.18387
GOTERM_BP_FAT	GO:0001525~angiogenesis	23	1.68622	0.000102882	COL18A1, BMP4, EMCN, EGFL7, CSPG4, TNFSF13, TNFSF12, CX3CL1, MMP14, ANXA2, ARHGAP22, GPX1, VEGFC, ANG, CTGF, HMOX1, DLL4, ITGAV, ECSCR, PLCD3, IL1B, FOXC2, PLCD1, NOS3	936	133	13588	2.51047	0.270016	0.00803761	0.185497
GOTERM_BP_FAT	GO:0051240~positive regulation of multicellular organismal process	26	1.90616	0.00012659	BMP4, GM98, H2-M3, IL27RA, PANX1, DRD2, CSF1, CX3CL1, DBH, TRF, NFKBIL1, AHSG, FOXS1, TRADD, P2RX7, NOD1, BAX, AGT, VKORC1, TBXA2R, BCL3, FCER1G, IL1B, SYTL2, LBP, CD14	936	163	13588	2.31561	0.321087	0.00963483	0.228194
GOTERM_BP_FAT	GO:0006954~inflammatory response	32	2.34604	0.00016258	IGHG1, CCL8, TRF, AHSG, TNFRSF1A, C1RA, CD44, CFH, IL1B, LBP, C2, CFD, FN1, C4A, C4B, SPHK1, SERPING1, FCGR3, SIGIRR, C1QA, C1QB, IGHG, ORM1, P2RX7, SERPINA3N, NUPR1, STAB1, CXCL13, PLA2G7, NPPB, CD14, HDAC7, IGFBP4	936	225	13588	2.06465	0.391873	0.0120577	0.292982
GOTERM_BP_FAT	GO:0001817~regulation of cytokine production	23	1.68622	0.00019923	ICOSL, PANX1, H2-M3, IL27RA, LRRC32, RELA, SPHK1, SYKB, CX3CL1, SIGIRR, FCGR3, INHBB, P2RX7, NOD1, HMOX1, FCER1G, IL1B, BCL3, ADAM33, LBP, VSIG4, LAG3, CD14	936	139	13588	2.40211	0.456381	0.0144073	0.358917
GOTERM_BP_FAT	GO:0010942~positive regulation of cell death	34	2.49267	0.00026678	IGHG1, SIVA1, PML, TGFB3, PRKDC, SRC, GPX1, NOD1, CASP4, APOE, BOK, HMOX1, ALDH1A3, SHISA5, BCL3, NGFRAP1, PHLDA3, MYC, COL18A1, BMP4, PTPN6, DAPK2, DAPK3, PRKCD, NFKBIL1, FCGR3, TRADD, P2RX7, NUPR1, BBC3, BAX, BIK, ID3, IGFBP3	936	252	13588	1.95866	0.557886	0.0188021	0.480332
GOTERM_BP_FAT	GO:0009968~negative regulation of signal transduction	26	1.90616	0.000272427	DRD2, TGFB3, AHSG, RGS10, WNT4, GPC3, IL1B, PHLDA3, MDFI, PTPN6, PLD2, SOCS3, SOCS1, IGF1, FRZB, PRKCD, SIGIRR, DKK3, P2RX7, LRP1, SOST, RGS3, ACAP1, DGKZ, WIF1, ARAP3	936	171	13588	2.20728	0.565461	0.0187642	0.490477
GOTERM_BP_FAT	GO:0046626~regulation of insulin receptor signaling pathway	6	0.439883	0.000287223	SOCS3, SOCS1, IL1B, PRKCD, SRC, AHSG	936	10	13588	8.71026	0.584695	0.0193382	0.51705
GOTERM_BP_FAT	GO:0006690~icosanoid metabolic process	10	0.733138	0.000363804	TNFRSF1A, PTGIS, PTGDS, CYP2D22, PDPN, PTGES, PTGS1, SYKB, HPGD, CD74	936	34	13588	4.26973	0.671455	0.023907	0.654482
GOTERM_BP_FAT	GO:0030029~actin filament-based process	26	1.90616	0.0004258	MYL6, AIF1, ELN, PDLIM3, ARPC4, MYO9B, DAAM2, RHOU, RAC3, ANG, GSN, MYL6B, FAT1, SH2B2, CNN1, ARHGEF2, TNXB, ACTA1, TMSB10, FLNA, CORO1A, XIRP2, MYH11, TMSB4X, MYH14, DIAP1	936	176	13588	2.14457	0.72823	0.0273385	0.765607
GOTERM_BP_FAT	GO:0043065~positive regulation of apoptosis	33	2.41935	0.000427788	IGHG1, SIVA1, PML, TGFB3, PRKDC, SRC, GPX1, NOD1, CASP4, APOE, BOK, HMOX1, ALDH1A3, SHISA5, BCL3, NGFRAP1, PHLDA3, MYC, COL18A1, PTPN6, DAPK2, DAPK3, PRKCD, NFKBIL1, FCGR3, TRADD, P2RX7, NUPR1, BBC3, BAX, BIK, ID3, IGFBP3	936	248	13588	1.93171	0.729878	0.0269	0.769169
GOTERM_BP_FAT	GO:0019884~antigen processing and presentation of exogenous antigen	9	0.659824	0.000438664	H2-K1, H2-M3, UNC93B1, FCER1G, H2-DMB1, H2-DMA, CD74, H2-DMB2, FCGR3	936	28	13588	4.66621	0.738721	0.0270194	0.78865
GOTERM_BP_FAT	GO:0002455~humoral immune response mediated by circulating immunoglobulin	10	0.733138	0.000460191	IGHG1, C1QA, C1QB, IGHG, C1RA, IGH, C4A, C4B, BCL3, SERPING1, C2	936	35	13588	4.14774	0.75538	0.0277681	0.827201
GOTERM_BP_FAT	GO:0012502~induction of programmed cell death	25	1.83284	0.000462933	IGHG1, PTPN6, PML, TGFB3, DAPK2, DAPK3, PRKCD, NFKBIL1, FCGR3, TRADD, GPX1, NOD1, CASP4, NUPR1, BOK, APOE, BBC3, HMOX1, BAX, SHISA5, BCL3, NGFRAP1, BIK, PHLDA3, MYC	936	167	13588	2.17322	0.757424	0.0273912	0.832111
GOTERM_BP_FAT	GO:0006917~induction of apoptosis	25	1.83284	0.000462933	IGHG1, PTPN6, PML, TGFB3, DAPK2, DAPK3, PRKCD, NFKBIL1, FCGR3, TRADD, GPX1, NOD1, CASP4, NUPR1, BOK, APOE, BBC3, HMOX1, BAX, SHISA5, BCL3, NGFRAP1, BIK, PHLDA3, MYC	936	167	13588	2.17322	0.757424	0.0273912	0.832111
GOTERM_BP_FAT	GO:0007160~cell-matrix adhesion	12	0.879765	0.000480122	JUB, TNXB, CTGF, AGT, RAB4B, TEK, ITGB5, ITGB3, COL5A3, ITGA2B, FN1, ITGBL1	936	50	13588	3.4841	0.769855	0.0278556	0.862881
GOTERM_BP_FAT	GO:0043068~positive regulation of programmed cell death	33	2.41935	0.000493113	IGHG1, SIVA1, PML, TGFB3, PRKDC, SRC, GPX1, NOD1, CASP4, APOE, BOK, HMOX1, ALDH1A3, SHISA5, BCL3, NGFRAP1, PHLDA3, MYC, COL18A1, PTPN6, DAPK2, DAPK3, PRKCD, NFKBIL1, FCGR3, TRADD, P2RX7, NUPR1, BBC3, BAX, BIK, ID3, IGFBP3	936	250	13588	1.91626	0.778826	0.0280666	0.886131
GOTERM_BP_FAT	GO:0002541~activation of plasma proteins involved in acute inflammatory response	10	0.733138	0.000576599	IGHG1, C1QA, C1QB, IGHG, C1RA, C4A, C4B, CFH, SERPING1, C2, CFD	936	36	13588	4.03253	0.828698	0.0321447	1.03542
GOTERM_BP_FAT	GO:0033559~unsaturated fatty acid metabolic process	10	0.733138	0.000576599	TNFRSF1A, PTGIS, PTGDS, CYP2D22, PDPN, PTGES, PTGS1, SYKB, HPGD, CD74	936	36	13588	4.03253	0.828698	0.0321447	1.03542
GOTERM_BP_FAT	GO:0006956~complement activation	10	0.733138	0.000576599	IGHG1, C1QA, C1QB, IGHG, C1RA, C4A, C4B, CFH, SERPING1, C2, CFD	936	36	13588	4.03253	0.828698	0.0321447	1.03542
GOTERM_BP_FAT	GO:0001501~skeletal system development	36	2.6393	0.000597821	RBP4, LTBP3, PTH1R, TGFB3, CYTL1, ACP5, MMP2, GJA5, AHSG, CTGF, MYC, RPS27A, BMP4, MDFI, BMP1, H2-M3, LGALS3, IGF1, MGP, IGF2, MMP14, COL5A2, PTHLH, SMO, P2RX7, SOST, CLEC3B, KAZALD1, PDGFRB, FOXC2, FOXC1, COL1A1, IGFBP3, TCF15, CBS, IGFBP5	936	285	13588	1.83374	0.839471	0.0327127	1.07334
GOTERM_BP_FAT	GO:0046627~negative regulation of insulin receptor signaling pathway	5	0.366569	0.000658876	SOCS3, SOCS1, IL1B, PRKCD, AHSG	936	7	13588	10.3694	0.866835	0.0353625	1.18234
GOTERM_BP_FAT	GO:0045765~regulation of angiogenesis	11	0.806452	0.00079132	SERPINF1, STAB1, BTG1, TEK, CX3CR1, PML, IL1B, PF4, NOS3, CX3CL1, TIE1	936	45	13588	3.54862	0.911221	0.0415945	1.41841
GOTERM_BP_FAT	GO:0019882~antigen processing and presentation	16	1.17302	0.00080441	H2-K1, ICAM1, H2-M3, RELB, H2-D1, UNC93B1, H2-DMB1, H2-DMB2, CD74, PSMB8, FCGR3, PSMB9, H2-T9, FCER1G, H2-T22, H2-T23, H2-T10, H2-DMA	936	87	13588	2.66981	0.914709	0.0415547	1.44171
GOTERM_BP_FAT	GO:0051047~positive regulation of secretion	12	0.879765	0.000810744	SEPT5, INHBB, RBP4, P2RX7, STX1A, PANX1, GP1BB, ANG, DRD2, FCER1G, SYKB, SYTL2	936	53	13588	3.28689	0.916346	0.0411801	1.45298
GOTERM_BP_FAT	GO:0002703~regulation of leukocyte mediated immunity	14	1.02639	0.000861079	IGHG1, H2-K1, PTPN6, IL27RA, H2-M3, SYKB, TNFSF13, TNFSF12, FCGR3, IGHG, P2RX7, HMOX1, CLEC2D, FCER1G, LAG3	936	70	13588	2.90342	0.928294	0.0429691	1.54253
GOTERM_BP_FAT	GO:0002673~regulation of acute inflammatory response	7	0.513196	0.000945227	IGHG1, IGHG, CFH, FCER1G, SERPING1, LBP, FCGR3	936	18	13588	5.64554	0.94458	0.0463163	1.69206
GOTERM_BP_FAT	GO:0006959~humoral immune response	12	0.879765	0.000955951	IGHG1, IGH, C4A, C4B, SERPING1, C1QA, C1RA, IGHG, C1QB, CFH, BCL3, C2, CFD	936	54	13588	3.22602	0.94637	0.0460919	1.71111
GOTERM_BP_FAT	GO:0010648~negative regulation of cell communication	26	1.90616	0.000971927	DRD2, TGFB3, AHSG, RGS10, WNT4, GPC3, IL1B, PHLDA3, MDFI, PTPN6, PLD2, SOCS3, SOCS1, IGF1, FRZB, PRKCD, SIGIRR, DKK3, P2RX7, LRP1, SOST, RGS3, ACAP1, DGKZ, WIF1, ARAP3	936	186	13588	2.02927	0.948931	0.0461181	1.73947
GOTERM_BP_FAT	GO:0048871~multicellular organismal homeostasis	14	1.02639	0.00098901	XDH, DRD2, CSF1, PTH1R, ACACA, ACP5, DBH, PTHLH, GPX1, P2RX7, CORO1A, BAX, PDGFRB, IL1B	936	71	13588	2.86253	0.951533	0.046194	1.76978
GOTERM_BP_FAT	GO:0001649~osteoblast differentiation	11	0.806452	0.00113335	BMP4, PTHLH, SMO, H2-M3, PTH1R, IGF1, IGF2, COL1A1, IGFBP3, RPS27A, IGFBP5	936	47	13588	3.39762	0.968848	0.0519682	2.02557
GOTERM_BP_FAT	GO:0048771~tissue remodeling	11	0.806452	0.00113335	XDH, ENPP1, BAX, PTH1R, CSPG4, FOXC2, ACP5, FOXC1, NOS3, MMP14, DBH	936	47	13588	3.39762	0.968848	0.0519682	2.02557
GOTERM_BP_FAT	GO:0002822~regulation of adaptive immune response based on somatic recombination of immune receptors built from immunoglobulin superfamily domains	12	0.879765	0.00131108	IGHG1, H2-K1, PTPN6, IL27RA, H2-M3, IL4RA, TNFSF13, TNFSF12, FCGR3, IGHG, P2RX7, HLX, FCER1G	936	56	13588	3.11081	0.981925	0.0589946	2.33969
GOTERM_BP_FAT	GO:0002819~regulation of adaptive immune response	12	0.879765	0.00131108	IGHG1, H2-K1, PTPN6, IL27RA, H2-M3, IL4RA, TNFSF13, TNFSF12, FCGR3, IGHG, P2RX7, HLX, FCER1G	936	56	13588	3.11081	0.981925	0.0589946	2.33969
GOTERM_BP_FAT	GO:0007015~actin filament organization	12	0.879765	0.00131108	CORO1A, ARHGEF2, ACTA1, AIF1, ANG, GSN, FAT1, ELN, PDLIM3, ARPC4, FLNA, DIAP1	936	56	13588	3.11081	0.981925	0.0589946	2.33969
GOTERM_BP_FAT	GO:0050880~regulation of blood vessel size	11	0.806452	0.00134487	WNT2, GPX1, APOE, ACTA2, AGT, NPPB, GUCY1A3, FOXC2, FOXC1, NOS3, NPPA	936	48	13588	3.32683	0.983702	0.059594	2.3993
GOTERM_BP_FAT	GO:0035150~regulation of tube size	11	0.806452	0.00134487	WNT2, GPX1, APOE, ACTA2, AGT, NPPB, GUCY1A3, FOXC2, FOXC1, NOS3, NPPA	936	48	13588	3.32683	0.983702	0.059594	2.3993
GOTERM_BP_FAT	GO:0060627~regulation of vesicle-mediated transport	15	1.09971	0.00147868	IGHG1, SEPT5, STX1A, RAB3B, GRIK5, MFGE8, SYKB, AHSG, FCGR3, IGHG, GPC3, GP1BB, HMOX1, FCER1G, BIN1	936	83	13588	2.62357	0.989183	0.0644009	2.63504
GOTERM_BP_FAT	GO:0008015~blood circulation	18	1.31965	0.00147925	ACTA2, DRD2, PTGS1, NPR1, NPY1R, NPR3, WNT2, GPX1, EDNRB, APOE, AGT, HMOX1, NPPB, GUCY1A3, FOXC2, NOS3, FOXC1, NPPA	936	111	13588	2.35412	0.989202	0.0635214	2.63603
GOTERM_BP_FAT	GO:0003013~circulatory system process	18	1.31965	0.00147925	ACTA2, DRD2, PTGS1, NPR1, NPY1R, NPR3, WNT2, GPX1, EDNRB, APOE, AGT, HMOX1, NPPB, GUCY1A3, FOXC2, NOS3, FOXC1, NPPA	936	111	13588	2.35412	0.989202	0.0635214	2.63603
GOTERM_BP_FAT	GO:0006909~phagocytosis	11	0.806452	0.00158742	IGHG1, IGHG, ABCA7, P2RX7, LRP1, ITGAV, HCK, FCER1G, MFGE8, LBP, FCGR3	936	49	13588	3.25894	0.992248	0.0670702	2.82619
GOTERM_BP_FAT	GO:0002821~positive regulation of adaptive immune response	9	0.659824	0.0017731	IGHG1, H2-K1, IGHG, P2RX7, H2-M3, IL27RA, FCER1G, TNFSF13, TNFSF12, FCGR3	936	34	13588	3.84276	0.995611	0.073611	3.15181
GOTERM_BP_FAT	GO:0002824~positive regulation of adaptive immune response based on somatic recombination of immune receptors built from immunoglobulin superfamily domains	9	0.659824	0.0017731	IGHG1, H2-K1, IGHG, P2RX7, H2-M3, IL27RA, FCER1G, TNFSF13, TNFSF12, FCGR3	936	34	13588	3.84276	0.995611	0.073611	3.15181
GOTERM_BP_FAT	GO:0030155~regulation of cell adhesion	16	1.17302	0.00181251	ICAM1, EMCN, TNXB, SPOCK2, CSF1, PODXL, CCDC80, VIT, MMP14, ABI3BP, SRC, EMILIN1, SMOC1, COL1A1, CML5, CML3	936	94	13588	2.47099	0.996111	0.0741808	3.22077
GOTERM_BP_FAT	GO:0003018~vascular process in circulatory system	11	0.806452	0.00186424	WNT2, GPX1, APOE, ACTA2, AGT, NPPB, GUCY1A3, FOXC2, FOXC1, NOS3, NPPA	936	50	13588	3.19376	0.996681	0.0752134	3.31125
GOTERM_BP_FAT	GO:0030595~leukocyte chemotaxis	8	0.58651	0.00187388	CORO1A, CX3CR1, FCER1G, IL1B, PF4, CX3CL1, LBP, FCGR3	936	27	13588	4.30136	0.996777	0.0746053	3.3281
GOTERM_BP_FAT	GO:0060326~cell chemotaxis	8	0.58651	0.00187388	CORO1A, CX3CR1, FCER1G, IL1B, PF4, CX3CL1, LBP, FCGR3	936	27	13588	4.30136	0.996777	0.0746053	3.3281
GOTERM_BP_FAT	GO:0007229~integrin-mediated signaling pathway	14	1.02639	0.00189126	ADAMTS13, ITGB5, ITGA3, ITGB3, ITGBL1, CTGF, ITGAV, ADAM33, ADAM19, CIB2, ADAMTS2, ITGA2B, ADAM15, CIB1	936	76	13588	2.6742	0.996945	0.0743056	3.35846
GOTERM_BP_FAT	GO:0007584~response to nutrient	14	1.02639	0.00189126	RPL36A, SKIV2L, MGP, CLIC1, ASL, USF1, ADH1, HMOX1, TEK, TIE1, COL1A1, DDAH2, STK19, CBS	936	76	13588	2.6742	0.996945	0.0743056	3.35846
GOTERM_BP_FAT	GO:0060541~respiratory system development	19	1.39296	0.00202567	CEBPA, BMP4, RBP4, PDPN, NKX2-9, ANO1, TGFB3, MGP, MMP14, GLI1, WNT2, PTHLH, HES1, TIMELESS, CTGF, ALDH1A3, NOS3, LOX, ADAMTS2	936	124	13588	2.22439	0.997976	0.078374	3.59304
GOTERM_BP_FAT	GO:0002274~myeloid leukocyte activation	9	0.659824	0.00216211	FYB, CPLX2, LILRB3, RELB, CX3CR1, FCER1G, SFPI1, LBP, FCGR3	936	35	13588	3.73297	0.998668	0.0823946	3.83063
GOTERM_BP_FAT	GO:0008629~induction of apoptosis by intracellular signals	9	0.659824	0.00216211	GPX1, NUPR1, BBC3, HMOX1, BAX, PML, BCL3, PHLDA3, MYC	936	35	13588	3.73297	0.998668	0.0823946	3.83063
GOTERM_BP_FAT	GO:0050900~leukocyte migration	10	0.733138	0.00223835	CORO1A, PODXL, CX3CR1, FCER1G, IL1B, PF4, CX3CL1, LBP, DBH, FCGR3	936	43	13588	3.37607	0.998946	0.0841309	3.96313
GOTERM_BP_FAT	GO:0030199~collagen fibril organization	7	0.513196	0.00231239	TNXB, FOXC2, FOXC1, LOX, ADAMTS2, COL5A2, ANXA2	936	21	13588	4.83903	0.99916	0.0857425	4.09166
GOTERM_BP_FAT	GO:0002886~regulation of myeloid leukocyte mediated immunity	6	0.439883	0.00256093	IGHG1, IGHG, HMOX1, FCER1G, SYKB, FCGR3	936	15	13588	5.80684	0.999608	0.0933955	4.52189
GOTERM_BP_FAT	GO:0042330~taxis	17	1.24633	0.00312851	CCL8, PF4, CX3CL1, GPR77, FCGR3, CCL6, LSP1, CORO1A, CXCL13, CXCL16, SEMA3F, ECSCR, CX3CR1, FCER1G, IL1B, LBP, CMTM5	936	109	13588	2.26413	0.999931	0.111601	5.4976
GOTERM_BP_FAT	GO:0006935~chemotaxis	17	1.24633	0.00312851	CCL8, PF4, CX3CL1, GPR77, FCGR3, CCL6, LSP1, CORO1A, CXCL13, CXCL16, SEMA3F, ECSCR, CX3CR1, FCER1G, IL1B, LBP, CMTM5	936	109	13588	2.26413	0.999931	0.111601	5.4976
GOTERM_BP_FAT	GO:0060341~regulation of cellular localization	22	1.6129	0.00343898	ZC3H3, SEPT5, RBP4, RAB3B, STX1A, ICA1, PANX1, LRRC32, DRD2, GRIK5, TGFB3, SYKB, FLNA, INHBB, SMO, P2RX7, GP1BB, ANG, HMOX1, FCER1G, IL1B, MBTPS1	936	161	13588	1.9837	0.999973	0.120597	6.02732
GOTERM_BP_FAT	GO:0019886~antigen processing and presentation of exogenous peptide antigen via MHC class II	6	0.439883	0.0035162	UNC93B1, FCER1G, H2-DMB1, H2-DMA, CD74, H2-DMB2	936	16	13588	5.44391	0.999979	0.121746	6.15863
GOTERM_BP_FAT	GO:0002495~antigen processing and presentation of peptide antigen via MHC class II	6	0.439883	0.0035162	UNC93B1, FCER1G, H2-DMB1, H2-DMA, CD74, H2-DMB2	936	16	13588	5.44391	0.999979	0.121746	6.15863
GOTERM_BP_FAT	GO:0006953~acute-phase response	8	0.58651	0.00358573	ORM1, SERPINA3N, IL1B, LBP, TRF, SIGIRR, AHSG, FN1	936	30	13588	3.87123	0.999983	0.12262	6.27673
GOTERM_BP_FAT	GO:0006958~complement activation, classical pathway	8	0.58651	0.00358573	IGHG1, C1QA, C1QB, IGHG, C1RA, C4A, C4B, SERPING1, C2	936	30	13588	3.87123	0.999983	0.12262	6.27673
GOTERM_BP_FAT	GO:0002699~positive regulation of immune effector process	10	0.733138	0.00363416	IGHG1, H2-K1, IGHG, P2RX7, H2-M3, FCER1G, SYKB, LBP, LAG3, FCGR3	936	46	13588	3.15589	0.999985	0.122804	6.3589
GOTERM_BP_FAT	GO:0030324~lung development	17	1.24633	0.00376273	CEBPA, BMP4, RBP4, PDPN, NKX2-9, TGFB3, MGP, MMP14, GLI1, WNT2, PTHLH, HES1, TIMELESS, CTGF, NOS3, LOX, ADAMTS2	936	111	13588	2.22334	0.99999	0.12549	6.5767
GOTERM_BP_FAT	GO:0001932~regulation of protein amino acid phosphorylation	18	1.31965	0.00376491	MDFI, BMP4, PTPN6, TNXB, SOCS3, SOCS1, TGFB3, TCRB, SYKB, PRKCD, PRKAR2B, P2RX7, ARRB2, BAX, PDGFRB, RAPGEF3, IGFBP3, CBS	936	121	13588	2.15957	0.99999	0.124209	6.58039
GOTERM_BP_FAT	GO:0043085~positive regulation of catalytic activity	31	2.27273	0.00390838	ACR, ADCY4, GM2A, EFNA1, DRD2, CSF1, PTH1R, PML, CSPG4, TGFB3, GCGR, CD74, NOD1, ANG, C1QTNF2, CCS, MYC, MDFI, DGKQ, SPHK1, SYKB, NPR3, NTSR2, CARD10, PTHLH, P2RX7, BBC3, BTG1, BAX, GADD45G, DGKZ	936	261	13588	1.72425	0.999994	0.127268	6.82287
GOTERM_BP_FAT	GO:0001666~response to hypoxia	12	0.879765	0.00396311	ECE1, ANG, HMOX1, TGFB3, PML, ASL, MMP14, MMP2, SOD3, TRF, EPO, MT3	936	64	13588	2.72196	0.999995	0.127581	6.91523
GOTERM_BP_FAT	GO:0016477~cell migration	29	2.1261	0.00422763	JUB, NRTN, NDN, DRD2, PODXL, CSPG4, PRKDC, ITGA3, PF4, CX3CL1, DBH, MMP14, SRC, FCGR3, WNT2, SMO, GPX1, EDNRB, CORO1A, CTGF, BAX, SEMA3F, CX3CR1, CNTN2, IL1B, FCER1G, LHX6, FOXC1, LBP	936	240	13588	1.75415	0.999998	0.13411	7.36033
GOTERM_BP_FAT	GO:0009991~response to extracellular stimulus	19	1.39296	0.00438485	RPL36A, SKIV2L, GSDMD, MGP, CLIC1, ASL, USF1, PPAN, P2RX7, ADH1, SFRP2, HMOX1, TEK, COL1A1, TIE1, STK19, DDAH2, ANGPTL4, CBS	936	133	13588	2.07387	0.999999	0.13733	7.62392
GOTERM_BP_FAT	GO:0070482~response to oxygen levels	12	0.879765	0.00448115	ECE1, ANG, HMOX1, TGFB3, PML, ASL, MMP14, MMP2, SOD3, TRF, EPO, MT3	936	65	13588	2.68008	0.999999	0.138718	7.78502
GOTERM_BP_FAT	GO:0002706~regulation of lymphocyte mediated immunity	12	0.879765	0.00448115	IGHG1, H2-K1, PTPN6, IL27RA, H2-M3, TNFSF13, TNFSF12, FCGR3, IGHG, P2RX7, CLEC2D, FCER1G, LAG3	936	65	13588	2.68008	0.999999	0.138718	7.78502
GOTERM_BP_FAT	GO:0030323~respiratory tube development	17	1.24633	0.0044989	CEBPA, BMP4, RBP4, PDPN, NKX2-9, TGFB3, MGP, MMP14, GLI1, WNT2, PTHLH, HES1, TIMELESS, CTGF, NOS3, LOX, ADAMTS2	936	113	13588	2.18399	0.999999	0.137839	7.81468
GOTERM_BP_FAT	GO:0030036~actin cytoskeleton organization	22	1.6129	0.00459701	ARHGEF2, TNXB, ACTA1, AIF1, ELN, PDLIM3, ARPC4, TMSB10, DAAM2, RHOU, FLNA, CORO1A, RAC3, ANG, XIRP2, GSN, FAT1, MYH11, TMSB4X, SH2B2, CNN1, DIAP1	936	165	13588	1.93561	0.999999	0.139243	7.9785
GOTERM_BP_FAT	GO:0010627~regulation of protein kinase cascade	21	1.53959	0.00479539	MDFI, PTPN6, PDCD11, TNXB, LITAF, DRD2, SOCS1, SYKB, TIMP2, NFKBIL1, FLNA, TRADD, GPX1, SORBS3, P2RX7, NOD1, AGT, IL1B, NENF, PHLDA3, CBS	936	155	13588	1.96683	1	0.143399	8.30889
GOTERM_BP_FAT	GO:0044259~multicellular organismal macromolecule metabolic process	7	0.513196	0.00480421	P2RX7, TNXB, ACACA, MMP14, MMP3, ADAMTS2, MMP2	936	24	13588	4.23415	1	0.142259	8.32356
GOTERM_BP_FAT	GO:0008277~regulation of G-protein coupled receptor protein signaling pathway	7	0.513196	0.00480421	RAMP3, PLD2, ECE1, ARRB2, ARRB1, DRD2, RAMP1	936	24	13588	4.23415	1	0.142259	8.32356
GOTERM_BP_FAT	GO:0006790~sulfur metabolic process	15	1.09971	0.00483472	MRI1, SGSH, SPOCK2, NDST2, CYTL1, IGF1, GSTT2, CDO1, MTHFR, GGT7, BGN, CHST12, GPX3, SULF1, CBS	936	94	13588	2.31656	1	0.141731	8.37426
GOTERM_BP_FAT	GO:0006140~regulation of nucleotide metabolic process	13	0.953079	0.00490084	ACR, PTHLH, PALM, ADCY4, DRD2, PTH1R, GUCY1A3, NPR1, CDA, NPR3, TIMP2, GCGR, FLNA	936	75	13588	2.5163	1	0.142173	8.48405
GOTERM_BP_FAT	GO:0002675~positive regulation of acute inflammatory response	5	0.366569	0.00497033	IGHG1, IGHG, FCER1G, LBP, FCGR3	936	11	13588	6.59868	1	0.142695	8.5993
GOTERM_BP_FAT	GO:0010810~regulation of cell-substrate adhesion	9	0.659824	0.00520869	SPOCK2, SMOC1, CSF1, CCDC80, COL1A1, MMP14, VIT, ABI3BP, EMILIN1	936	40	13588	3.26635	1	0.147643	8.99363
GOTERM_BP_FAT	GO:0017157~regulation of exocytosis	8	0.58651	0.00525765	SEPT5, RAB3B, STX1A, GP1BB, HMOX1, GRIK5, FCER1G, SYKB	936	32	13588	3.62927	1	0.147566	9.07441
GOTERM_BP_FAT	GO:0051046~regulation of secretion	18	1.31965	0.00526547	SEPT5, RBP4, RAB3B, ICA1, STX1A, PANX1, LRRC32, DRD2, GRIK5, SYKB, INHBB, P2RX7, GP1BB, ANG, HMOX1, FCER1G, IL1B, SYTL2	936	125	13588	2.09046	1	0.146432	9.08731
GOTERM_BP_FAT	GO:0003012~muscle system process	12	0.879765	0.00567785	MYL6, JSRP1, MYBPC2, DRD2, MYL6B, ACTA2, AGT, RYR3, MYH11, GUCY1A3, NOS3, TPM2	936	67	13588	2.60008	1	0.155582	9.76504
GOTERM_BP_FAT	GO:0001775~cell activation	29	2.1261	0.00593709	CPLX2, PRKDC, PF4, SFPI1, CD74, AGT, POLM, FCER1G, BCL3, LBP, FYB, ICOSL, H2-M3, RELB, TCRA, IL11RA1, SYKB, PRKCD, NFKBIL1, FCGR3, VWF, P2RX7, CD86, LILRB3, BAX, CX3CR1, GADD45G, H2-DMA, HDAC7	936	246	13588	1.71136	1	0.16067	10.1886
GOTERM_BP_FAT	GO:0045087~innate immune response	16	1.17302	0.00640843	PTPN6, IRGM1, C4A, C4B, CNPY3, SERPING1, SIGIRR, C1QA, C1QB, C1RA, TMEM173, CFH, C2, LBP, CFD, TBKBP1, DHX58	936	107	13588	2.17078	1	0.170805	10.954
GOTERM_BP_FAT	GO:0001894~tissue homeostasis	10	0.733138	0.00646254	XDH, PTHLH, P2RX7, CORO1A, BAX, CSF1, PTH1R, ACACA, PDGFRB, ACP5	936	50	13588	2.90342	1	0.170643	11.0415
GOTERM_BP_FAT	GO:0051085~chaperone mediated protein folding requiring cofactor	5	0.366569	0.00705371	A830007P12RIK, H2-DMB1, H2-DMA, CD74, H2-DMB2	936	12	13588	6.04879	1	0.183209	11.9919
GOTERM_BP_FAT	GO:0044236~multicellular organismal metabolic process	7	0.513196	0.0073055	P2RX7, TNXB, ACACA, MMP14, MMP3, ADAMTS2, MMP2	936	26	13588	3.90845	1	0.187534	12.3937
GOTERM_BP_FAT	GO:0002504~antigen processing and presentation of peptide or polysaccharide antigen via MHC class II	6	0.439883	0.00787847	UNC93B1, FCER1G, H2-DMB1, H2-DMA, CD74, H2-DMB2	936	19	13588	4.58435	1	0.199068	13.3017
GOTERM_BP_FAT	GO:0010941~regulation of cell death	55	4.03226	0.00795347	IGHG1, TGFB3, GPX1, NOD1, CASP4, CUL7, APOE, BOK, HMOX1, NGFRAP1, MYC, NMNAT3, POLB, DAPK2, DAPK3, PRKCD, CARD10, AMIGO2, SMO, BTG1, CX3CR1, FOXC2, FOXC1, CAMK1D, TRAF1, SIVA1, CLU, PML, PRKDC, CX3CL1, SRC, CD74, ALDH1A3, AGT, SHISA5, BCL3, FCER1G, PHLDA3, ANGPTL4, BMP4, COL18A1, PTPN6, SPHK1, IGF1, DBH, NFKBIL1, FCGR3, TRADD, P2RX7, NUPR1, BBC3, BAX, BIK, ID3, IGFBP3	936	563	13588	1.41819	1	0.199135	13.4199
GOTERM_BP_FAT	GO:0045785~positive regulation of cell adhesion	9	0.659824	0.00818649	TNXB, SPOCK2, SMOC1, CSF1, CCDC80, VIT, SRC, ABI3BP, EMILIN1	936	43	13588	3.03846	1	0.20271	13.7862
GOTERM_BP_FAT	GO:0035295~tube development	30	2.19941	0.00840801	RBP4, CSF1, PML, PTK7, TGFB3, GJA5, SRC, GLI1, WNT2, WNT4, GPC3, CD44, CTGF, AGT, NOS3, RARA, LOX, CEBPA, BMP4, PDPN, NKX2-9, IGF1, MGP, MMP14, PTHLH, HES1, TIMELESS, FOXC2, FOXC1, ADAMTS2	936	264	13588	1.64967	1	0.205955	14.133
GOTERM_BP_FAT	GO:0010811~positive regulation of cell-substrate adhesion	7	0.513196	0.00885738	SPOCK2, SMOC1, CSF1, CCDC80, VIT, ABI3BP, EMILIN1	936	27	13588	3.76369	1	0.214036	14.8325
GOTERM_BP_FAT	GO:0001812~positive regulation of type I hypersensitivity	4	0.293255	0.00921464	IGHG1, IGHG, FCER1G, FCGR3	936	7	13588	8.29548	1	0.219957	15.3848
GOTERM_BP_FAT	GO:0002287~alpha-beta T cell activation during immune response	4	0.293255	0.00921464	H2-M3, RELB, GADD45G, BCL3	936	7	13588	8.29548	1	0.219957	15.3848
GOTERM_BP_FAT	GO:0001819~positive regulation of cytokine production	11	0.806452	0.0092648	P2RX7, NOD1, PANX1, H2-M3, IL27RA, FCER1G, BCL3, IL1B, CX3CL1, LBP, CD14	936	62	13588	2.57561	1	0.219322	15.4621
GOTERM_BP_FAT	GO:0051174~regulation of phosphorus metabolic process	33	2.41935	0.00933425	EFNA1, CSF1, CSPG4, TGFB3, SFN, CD74, PRKAR2B, C1QTNF2, IL1B, CDK5RAP3, RAPGEF3, PPP1R14A, MDFI, BMP4, PTPN6, DGKQ, TNXB, SOCS3, SOCS1, SPHK1, TCRB, SYKB, RCAN1, PRKCD, CARD10, P2RX7, ARRB2, BAX, GADD45G, DGKZ, PDGFRB, IGFBP3, CBS	936	301	13588	1.59158	1	0.219099	15.569
GOTERM_BP_FAT	GO:0019220~regulation of phosphate metabolic process	33	2.41935	0.00933425	EFNA1, CSF1, CSPG4, TGFB3, SFN, CD74, PRKAR2B, C1QTNF2, IL1B, CDK5RAP3, RAPGEF3, PPP1R14A, MDFI, BMP4, PTPN6, DGKQ, TNXB, SOCS3, SOCS1, SPHK1, TCRB, SYKB, RCAN1, PRKCD, CARD10, P2RX7, ARRB2, BAX, GADD45G, DGKZ, PDGFRB, IGFBP3, CBS	936	301	13588	1.59158	1	0.219099	15.569
GOTERM_BP_FAT	GO:0045921~positive regulation of exocytosis	5	0.366569	0.00964107	SEPT5, STX1A, GP1BB, FCER1G, SYKB	936	13	13588	5.5835	1	0.223759	16.0396
GOTERM_BP_FAT	GO:0042325~regulation of phosphorylation	32	2.34604	0.00965966	EFNA1, CSF1, CSPG4, TGFB3, SFN, CD74, PRKAR2B, C1QTNF2, IL1B, CDK5RAP3, RAPGEF3, PPP1R14A, MDFI, BMP4, PTPN6, DGKQ, TNXB, SOCS3, SOCS1, SPHK1, TCRB, SYKB, PRKCD, CARD10, P2RX7, ARRB2, BAX, GADD45G, DGKZ, PDGFRB, IGFBP3, CBS	936	290	13588	1.60189	1	0.222469	16.068
GOTERM_BP_FAT	GO:0030334~regulation of cell migration	14	1.02639	0.0100519	COL18A1, JUB, CORO1A, EGFL7, DRD2, PDPN, DLL4, CSF1, PECAM1, TEK, TMSB4X, ITGB3, TIE1, ARAP3	936	92	13588	2.20912	1	0.228717	16.6659
GOTERM_BP_FAT	GO:0051222~positive regulation of protein transport	8	0.58651	0.0102656	SMO, RBP4, P2RX7, PANX1, ANG, TGFB3, NFKBIL1, FLNA	936	36	13588	3.22602	1	0.231289	16.99
GOTERM_BP_FAT	GO:0042592~homeostatic process	56	4.10557	0.010635	GM98, LDLR, ATOX1, PRDX4, GRIK5, PDIA5, CKB, GPX1, EDNRB, APOE, GRIN2C, BHLHA15, MT2, MT1, LGI4, TRPV4, IL1B, RTEL1, MT3, TRPM4, SLC9A3R1, NTSR2, PTHLH, RPS19, LILRB3, RYR3, NUCB2, PDGFRB, XDH, NDN, DRD2, CSF1, PTH1R, PRKDC, ACP5, SFPI1, TRF, CD9, DMD, SH2B2, QSOX1, EPO, ASPSCR1, BMP4, SCD2, ACACA, IGF1, DBH, USF1, CORO1A, P2RX7, NXN, ID2, BAX, CACNA1G, SH3BGRL3	936	584	13588	1.39205	1	0.236852	17.5472
GOTERM_BP_FAT	GO:0030799~regulation of cyclic nucleotide metabolic process	12	0.879765	0.0108194	ACR, PTHLH, PALM, ADCY4, DRD2, PTH1R, GUCY1A3, NPR1, NPR3, TIMP2, GCGR, FLNA	936	73	13588	2.38637	1	0.238725	17.8241
GOTERM_BP_FAT	GO:0043067~regulation of programmed cell death	54	3.95894	0.0109583	IGHG1, TGFB3, GPX1, NOD1, CASP4, CUL7, APOE, BOK, HMOX1, NGFRAP1, MYC, NMNAT3, POLB, DAPK2, DAPK3, PRKCD, CARD10, AMIGO2, SMO, BTG1, CX3CR1, FOXC2, FOXC1, CAMK1D, TRAF1, SIVA1, CLU, PML, PRKDC, CX3CL1, SRC, CD74, ALDH1A3, AGT, SHISA5, BCL3, FCER1G, PHLDA3, ANGPTL4, COL18A1, PTPN6, SPHK1, IGF1, DBH, NFKBIL1, FCGR3, TRADD, P2RX7, NUPR1, BBC3, BAX, BIK, ID3, IGFBP3	936	560	13588	1.39986	1	0.239696	18.0322
GOTERM_BP_FAT	GO:0060249~anatomical structure homeostasis	13	0.953079	0.011001	XDH, CSF1, PTH1R, ACACA, PRKDC, ACP5, PTHLH, CORO1A, P2RX7, BAX, DMD, PDGFRB, RTEL1	936	83	13588	2.27376	1	0.238825	18.096
GOTERM_BP_FAT	GO:0044093~positive regulation of molecular function	33	2.41935	0.0117981	ACR, ADCY4, GM2A, EFNA1, DRD2, CSF1, PTH1R, PML, TGFB3, CYTL1, CSPG4, GCGR, CD74, NOD1, ANG, C1QTNF2, CCS, MYC, MDFI, DGKQ, RELA, SPHK1, SYKB, NPR3, NTSR2, CARD10, PTHLH, P2RX7, BBC3, BTG1, BAX, GADD45G, DGKZ	936	306	13588	1.56557	1	0.252066	19.2791
GOTERM_BP_FAT	GO:0060537~muscle tissue development	18	1.31965	0.012022	MYL6, RBP4, ACTA1, TNC, ELN, PDLIM3, RCAN1, CACNA2D2, TNNI1, GPX1, MYL6B, DMD, HLX, MYH11, FOXC2, PDGFRB, RARA, FOXC1	936	136	13588	1.92138	1	0.254452	19.6084
GOTERM_BP_FAT	GO:0009636~response to toxin	7	0.513196	0.0126433	GPX1, NUPR1, CYP2F2, BAX, MT2, EPHX1, MT1	936	29	13588	3.50413	1	0.263964	20.5159
GOTERM_BP_FAT	GO:0042981~regulation of apoptosis	53	3.88563	0.0127176	IGHG1, TGFB3, GPX1, CASP4, NOD1, CUL7, APOE, BOK, HMOX1, NGFRAP1, MYC, NMNAT3, POLB, DAPK2, DAPK3, PRKCD, CARD10, SMO, BTG1, CX3CR1, FOXC2, FOXC1, CAMK1D, TRAF1, SIVA1, CLU, PML, PRKDC, CX3CL1, SRC, CD74, ALDH1A3, AGT, SHISA5, BCL3, FCER1G, PHLDA3, ANGPTL4, COL18A1, PTPN6, SPHK1, IGF1, DBH, NFKBIL1, FCGR3, TRADD, P2RX7, NUPR1, BBC3, BAX, BIK, ID3, IGFBP3	936	553	13588	1.39133	1	0.263524	20.6237
GOTERM_BP_FAT	GO:0006458~'de novo' protein folding	5	0.366569	0.012774	A830007P12RIK, H2-DMB1, H2-DMA, CD74, H2-DMB2	936	14	13588	5.18468	1	0.262775	20.7055
GOTERM_BP_FAT	GO:0051084~'de novo' posttranslational protein folding	5	0.366569	0.012774	A830007P12RIK, H2-DMB1, H2-DMA, CD74, H2-DMB2	936	14	13588	5.18468	1	0.262775	20.7055
GOTERM_BP_FAT	GO:0042771~DNA damage response, signal transduction by p53 class mediator resulting in induction of apoptosis	5	0.366569	0.012774	NUPR1, BBC3, PML, BCL3, PHLDA3	936	14	13588	5.18468	1	0.262775	20.7055
GOTERM_BP_FAT	GO:0048585~negative regulation of response to stimulus	11	0.806452	0.01282	PTPN6, GPX1, IL27RA, DRD2, SOCS3, SOCS1, CLEC2D, IL1B, SERPING1, PRKCD, AHSG	936	65	13588	2.45674	1	0.261854	20.7721
GOTERM_BP_FAT	GO:0008217~regulation of blood pressure	11	0.806452	0.01282	EDNRB, DRD2, ACTA2, AGT, HMOX1, PTGS1, NPPB, GUCY1A3, NPR1, NPY1R, NPR3	936	65	13588	2.45674	1	0.261854	20.7721
GOTERM_BP_FAT	GO:0033275~actin-myosin filament sliding	3	0.219941	0.0135409	MYL6, MYL6B, MYO9B	936	3	13588	14.5171	1	0.272656	21.8098
GOTERM_BP_FAT	GO:0070252~actin-mediated cell contraction	3	0.219941	0.0135409	MYL6, MYL6B, MYO9B	936	3	13588	14.5171	1	0.272656	21.8098
GOTERM_BP_FAT	GO:0014706~striated muscle tissue development	17	1.24633	0.013562	MYL6, RBP4, ACTA1, TNC, ELN, PDLIM3, RCAN1, CACNA2D2, TNNI1, GPX1, MYL6B, DMD, HLX, MYH11, FOXC2, RARA, FOXC1	936	127	13588	1.94323	1	0.271261	21.84
GOTERM_BP_FAT	GO:0001798~positive regulation of type IIa hypersensitivity	4	0.293255	0.0139958	IGHG1, IGHG, FCER1G, FCGR3	936	8	13588	7.25855	1	0.276878	22.4579
GOTERM_BP_FAT	GO:0030041~actin filament polymerization	4	0.293255	0.0139958	ANG, GSN, ARPC4, DIAP1	936	8	13588	7.25855	1	0.276878	22.4579
GOTERM_BP_FAT	GO:0002888~positive regulation of myeloid leukocyte mediated immunity	4	0.293255	0.0139958	IGHG1, IGHG, FCER1G, FCGR3	936	8	13588	7.25855	1	0.276878	22.4579
GOTERM_BP_FAT	GO:0002892~regulation of type II hypersensitivity	4	0.293255	0.0139958	IGHG1, IGHG, FCER1G, FCGR3	936	8	13588	7.25855	1	0.276878	22.4579
GOTERM_BP_FAT	GO:0001810~regulation of type I hypersensitivity	4	0.293255	0.0139958	IGHG1, IGHG, FCER1G, FCGR3	936	8	13588	7.25855	1	0.276878	22.4579
GOTERM_BP_FAT	GO:0002894~positive regulation of type II hypersensitivity	4	0.293255	0.0139958	IGHG1, IGHG, FCER1G, FCGR3	936	8	13588	7.25855	1	0.276878	22.4579
GOTERM_BP_FAT	GO:0001796~regulation of type IIa hypersensitivity	4	0.293255	0.0139958	IGHG1, IGHG, FCER1G, FCGR3	936	8	13588	7.25855	1	0.276878	22.4579
GOTERM_BP_FAT	GO:0002683~negative regulation of immune system process	12	0.879765	0.0144545	PTPN6, GPX1, IL27RA, LRRC32, HLX, HMOX1, IL4RA, CLEC2D, SERPING1, VSIG4, LAG3, CD74	936	76	13588	2.29217	1	0.282785	23.1062
GOTERM_BP_FAT	GO:0051270~regulation of cell motion	15	1.09971	0.0148184	COL18A1, JUB, EGFL7, DRD2, PDPN, CSF1, ITGB3, CORO1A, SEMA3F, DLL4, TEK, PECAM1, TMSB4X, TIE1, ARAP3	936	107	13588	2.03511	1	0.28701	23.6171
GOTERM_BP_FAT	GO:0002889~regulation of immunoglobulin mediated immune response	7	0.513196	0.0149077	IGHG1, IGHG, PTPN6, IL27RA, FCER1G, TNFSF13, TNFSF12, FCGR3	936	30	13588	3.38732	1	0.28669	23.7419
GOTERM_BP_FAT	GO:0051100~negative regulation of binding	7	0.513196	0.0149077	PTHLH, MDFI, SMO, HMOX1, MYC, FLNA, SIGIRR	936	30	13588	3.38732	1	0.28669	23.7419
GOTERM_BP_FAT	GO:0002712~regulation of B cell mediated immunity	7	0.513196	0.0149077	IGHG1, IGHG, PTPN6, IL27RA, FCER1G, TNFSF13, TNFSF12, FCGR3	936	30	13588	3.38732	1	0.28669	23.7419
GOTERM_BP_FAT	GO:0016525~negative regulation of angiogenesis	6	0.439883	0.0150336	SERPINF1, STAB1, CX3CR1, PML, PF4, TIE1	936	22	13588	3.95921	1	0.286966	23.9176
GOTERM_BP_FAT	GO:0031349~positive regulation of defense response	10	0.733138	0.0151247	IGHG1, TNFRSF1A, IGHG, H2-M3, RELA, UNC93B1, FCER1G, LBP, LAG3, FCGR3	936	57	13588	2.54686	1	0.286679	24.0444
GOTERM_BP_FAT	GO:0050727~regulation of inflammatory response	10	0.733138	0.0151247	IGHG1, TNFRSF1A, IGHG, GPX1, CFH, FCER1G, SERPING1, LBP, AHSG, FCGR3	936	57	13588	2.54686	1	0.286679	24.0444
GOTERM_BP_FAT	GO:0009719~response to endogenous stimulus	22	1.6129	0.0153033	RBP4, DRD2, TGFB3, MGP, SERPINA3F, RCAN1, ASL, DBH, MMP14, SRC, AHSG, WNT2, SERPINA3K, SERPINA3N, SERPINA3M, SERPINA3G, ADH1, HMOX1, FOXC2, SH2B2, COL1A1, NR1H3	936	184	13588	1.73574	1	0.287793	24.2927
GOTERM_BP_FAT	GO:0006979~response to oxidative stress	13	0.953079	0.0156933	ATOX1, CLU, PTGS1, MMP14, GPX1, APOE, UCP2, HMOX1, GPX3, GPX7, COL1A1, MT3, NAPRT1	936	87	13588	2.16922	1	0.292217	24.8319
GOTERM_BP_FAT	GO:0002757~immune response-activating signal transduction	9	0.659824	0.0157498	PTPN6, KLHL6, RELA, UNC93B1, FCER1G, TCRB, SYKB, SH2B2, CACNB3	936	48	13588	2.72196	1	0.291363	24.9098
GOTERM_BP_FAT	GO:0009612~response to mechanical stimulus	8	0.58651	0.0158224	P2RX7, ASP3, MGP, RCAN1, COL1A1, MMP14, MYC, NFKBIL1	936	39	13588	2.97787	1	0.29077	25.0097
GOTERM_BP_FAT	GO:0045321~leukocyte activation	25	1.83284	0.015944	CPLX2, PRKDC, SFPI1, CD74, POLM, BCL3, FCER1G, LBP, FYB, ICOSL, H2-M3, RELB, TCRA, IL11RA1, SYKB, PRKCD, FCGR3, CD86, P2RX7, BAX, LILRB3, GADD45G, CX3CR1, H2-DMA, HDAC7	936	219	13588	1.6572	1	0.290941	25.1767
GOTERM_BP_FAT	GO:0006911~phagocytosis, engulfment	5	0.366569	0.0164878	IGHG1, IGHG, FCER1G, MFGE8, FCGR3	936	15	13588	4.83903	1	0.297543	25.9193
GOTERM_BP_FAT	GO:0007010~cytoskeleton organization	34	2.49267	0.0166149	HAUS4, TPPP3, PALM, AIF1, ELN, PDLIM3, ARPC4, RHOU, DAAM2, TTLL3, WNT2, TUBGCP6, GSN, ANG, RAC3, FAT1, TEKT2, SH2B2, CNN1, PPP4C, ARHGEF2, TNXB, ACTA1, MTAP1S, BFSP2, TMSB10, FLNA, LSP1, CORO1A, XIRP2, MTAP1B, MYH11, TMSB4X, DIAP1	936	326	13588	1.51405	1	0.297748	26.092
GOTERM_BP_FAT	GO:0051248~negative regulation of protein metabolic process	12	0.879765	0.0173446	EIF4EBP3, PTPN6, ANG, GRIN2C, RELA, BAX, SOCS1, SERPING1, ANKHD1, MDM4, IGFBP3, PRKCD, FLNA	936	78	13588	2.2334	1	0.306909	27.0753
GOTERM_BP_FAT	GO:0002263~cell activation during immune response	7	0.513196	0.0174388	CPLX2, H2-M3, RELB, GADD45G, CX3CR1, BCL3, LBP	936	31	13588	3.27805	1	0.306563	27.2014
GOTERM_BP_FAT	GO:0002366~leukocyte activation during immune response	7	0.513196	0.0174388	CPLX2, H2-M3, RELB, GADD45G, CX3CR1, BCL3, LBP	936	31	13588	3.27805	1	0.306563	27.2014
GOTERM_BP_FAT	GO:0002708~positive regulation of lymphocyte mediated immunity	8	0.58651	0.0180738	IGHG1, H2-K1, IGHG, P2RX7, H2-M3, FCER1G, LAG3, FCGR3	936	40	13588	2.90342	1	0.314072	28.0457
GOTERM_BP_FAT	GO:0002705~positive regulation of leukocyte mediated immunity	8	0.58651	0.0180738	IGHG1, H2-K1, IGHG, P2RX7, H2-M3, FCER1G, LAG3, FCGR3	936	40	13588	2.90342	1	0.314072	28.0457
GOTERM_BP_FAT	GO:0050766~positive regulation of phagocytosis	6	0.439883	0.0181479	IGHG1, IGHG, FCER1G, MFGE8, AHSG, FCGR3	936	23	13588	3.78707	1	0.313399	28.1437
GOTERM_BP_FAT	GO:0008630~DNA damage response, signal transduction resulting in induction of apoptosis	6	0.439883	0.0181479	NUPR1, BBC3, HMOX1, PML, BCL3, PHLDA3	936	23	13588	3.78707	1	0.313399	28.1437
GOTERM_BP_FAT	GO:0032963~collagen metabolic process	6	0.439883	0.0181479	P2RX7, TNXB, MMP14, MMP3, ADAMTS2, MMP2	936	23	13588	3.78707	1	0.313399	28.1437
GOTERM_BP_FAT	GO:0006468~protein amino acid phosphorylation	59	4.32551	0.0184062	RNASEL, EFNA1, TGFB3, CSPG4, FES, WNT2, PRKAR2B, PKN3, TIE1, CSK, BCR, CDK9, DAPK2, DAPK3, PRKCD, GM1078, ACAP1, GADD45G, PDGFRB, CDK11B, MAP3K14, LRRK1, NRBP2, CAMK1D, BLK, PML, PTK7, MAP4K1, ADRBK2, PRKDC, BRSK1, SRC, CD74, EPHB6, STK32B, PTK2B, SBK2, C1QTNF2, TEK, CSF1R, MDFI, ALPK1, HCK, PDK3, PDK4, BMX, NPR1, MAPK11, SYKB, IKBKE, P2RX7, PLK2, RPS6KA1, MAPK12, MAPK13, JAK3, TNK2, IGFBP3, CDK20	936	640	13588	1.33829	1	0.315359	28.484
GOTERM_BP_FAT	GO:0040012~regulation of locomotion	15	1.09971	0.018529	COL18A1, JUB, CORO1A, EGFL7, DRD2, PDPN, DLL4, CSF1, PECAM1, TEK, TMSB4X, ITGB3, TIE1, ARAP3, AGER	936	110	13588	1.9796	1	0.315377	28.6453
GOTERM_BP_FAT	GO:0009725~response to hormone stimulus	20	1.46628	0.018713	RBP4, TGFB3, MGP, SERPINA3F, RCAN1, ASL, MMP14, SRC, AHSG, WNT2, SERPINA3K, SERPINA3N, SERPINA3M, SERPINA3G, ADH1, HMOX1, FOXC2, SH2B2, COL1A1, NR1H3	936	165	13588	1.75965	1	0.316253	28.8863
GOTERM_BP_FAT	GO:0042177~negative regulation of protein catabolic process	4	0.293255	0.0199332	GRIN2C, RELA, MDM4, FLNA	936	9	13588	6.45204	1	0.331393	30.4653
GOTERM_BP_FAT	GO:0034097~response to cytokine stimulus	7	0.513196	0.0202499	SERPINA3K, CORO1A, SERPINA3N, SERPINA3M, SERPINA3G, SERPINA3F, ACP5	936	32	13588	3.17561	1	0.333932	30.8696
GOTERM_BP_FAT	GO:0006412~translation	33	2.41935	0.0202987	RPL36A, RPL19, RPL13, GM15450, RBM3, ABTB1, RPLP2, RPL38, RPL8, RPLP1, EIF3K, RPL3, RPL10, FAU, RPS20, RPL12, RPS21, RPS27A, MRPL52, EEF1A1, RPL35A, RPL26, RPS9, RPS5, RPL28, RPS18, TRNAU1AP, RPS19, RPS16, RPS15, RPS12, RPL37A, EEF1D	936	319	13588	1.50177	1	0.332841	30.9318
GOTERM_BP_FAT	GO:0044272~sulfur compound biosynthetic process	8	0.58651	0.0205411	MRI1, MTHFR, GGT7, NDST2, CHST12, CYTL1, IGF1, CBS	936	41	13588	2.8326	1	0.334345	31.2394
GOTERM_BP_FAT	GO:0006936~muscle contraction	10	0.733138	0.0207073	MYL6, JSRP1, MYBPC2, DRD2, MYL6B, ACTA2, AGT, RYR3, MYH11, TPM2	936	60	13588	2.41952	1	0.33482	31.4497
GOTERM_BP_FAT	GO:0050654~chondroitin sulfate proteoglycan metabolic process	5	0.366569	0.0208116	BGN, SPOCK2, CHST12, CYTL1, IGF1	936	16	13588	4.53659	1	0.334476	31.5814
GOTERM_BP_FAT	GO:0030808~regulation of nucleotide biosynthetic process	11	0.806452	0.0208951	ACR, PTHLH, PALM, ADCY4, DRD2, PTH1R, GUCY1A3, NPR1, NPR3, GCGR, FLNA	936	70	13588	2.28126	1	0.333864	31.6866
GOTERM_BP_FAT	GO:0030802~regulation of cyclic nucleotide biosynthetic process	11	0.806452	0.0208951	ACR, PTHLH, PALM, ADCY4, DRD2, PTH1R, GUCY1A3, NPR1, NPR3, GCGR, FLNA	936	70	13588	2.28126	1	0.333864	31.6866
GOTERM_BP_FAT	GO:0051674~localization of cell	30	2.19941	0.0213184	JUB, NRTN, NDN, DRD2, CSPG4, PRKDC, PF4, CX3CL1, SRC, WNT2, EDNRB, GPX1, CTGF, SEMA3F, TEKT2, FCER1G, IL1B, LHX6, LBP, PODXL, ITGA3, MMP14, DBH, FCGR3, SMO, CORO1A, BAX, CX3CR1, CNTN2, FOXC1	936	284	13588	1.5335	1	0.337668	32.2176
GOTERM_BP_FAT	GO:0048870~cell motility	30	2.19941	0.0213184	JUB, NRTN, NDN, DRD2, CSPG4, PRKDC, PF4, CX3CL1, SRC, WNT2, EDNRB, GPX1, CTGF, SEMA3F, TEKT2, FCER1G, IL1B, LHX6, LBP, PODXL, ITGA3, MMP14, DBH, FCGR3, SMO, CORO1A, BAX, CX3CR1, CNTN2, FOXC1	936	284	13588	1.5335	1	0.337668	32.2176
GOTERM_BP_FAT	GO:0050729~positive regulation of inflammatory response	6	0.439883	0.0216594	IGHG1, TNFRSF1A, IGHG, FCER1G, LBP, FCGR3	936	24	13588	3.62927	1	0.340353	32.6425
GOTERM_BP_FAT	GO:0016265~death	49	3.59238	0.0220683	TNFSF13, TNFSF12, ASAH2, GPX1, TMEM173, CASP4, NOD1, CUL7, UNC5B, BOK, NGFRAP1, DAP, MYC, CIB1, LTBR, ASP3, MTAP1S, POLB, DAPK2, DAPK3, KRT18, SERPINA3G, GADD45G, CDK11B, MDM4, PEG3, TRAF1, SIVA1, LITAF, YPEL3, CLU, PML, RTKN, PRKDC, APLP1, TNFRSF1A, ECE1, COMP, SHISA5, PHLDA3, EPO, PDCD11, NFKBIL1, TRADD, LSP1, P2RX7, BBC3, BAX, SULF1, TCF15	936	519	13588	1.37059	1	0.343857	33.1488
GOTERM_BP_FAT	GO:0051094~positive regulation of developmental process	24	1.75953	0.0221539	BMP4, DRD2, SOCS3, CSF1, IL4RA, CLU, TGFB3, SYKB, CX3CL1, CD74, TRADD, VEGFC, SMO, P2RX7, METRN, ID2, SERPINF1, BTG1, BAX, HLX, IL1B, NOS3, H2-DMA, IGFBP3	936	214	13588	1.62809	1	0.343238	33.2543
GOTERM_BP_FAT	GO:0001657~ureteric bud development	8	0.58651	0.0232333	BMP4, GPC3, TIMELESS, CD44, AGT, FOXC2, FOXC1, RARA	936	42	13588	2.76516	1	0.354978	34.5714
GOTERM_BP_FAT	GO:0051235~maintenance of location	7	0.513196	0.0233531	KDELR2, APOE, GRIK5, PML, TMSB10, TMSB4X, FLNA	936	33	13588	3.07938	1	0.354731	34.7161
GOTERM_BP_FAT	GO:0006029~proteoglycan metabolic process	7	0.513196	0.0233531	SGSH, BGN, NDST2, SPOCK2, CHST12, CYTL1, IGF1	936	33	13588	3.07938	1	0.354731	34.7161
GOTERM_BP_FAT	GO:0043123~positive regulation of I-kappaB kinase/NF-kappaB cascade	7	0.513196	0.0233531	PDCD11, NOD1, LITAF, IL1B, NFKBIL1, FLNA, TRADD	936	33	13588	3.07938	1	0.354731	34.7161
GOTERM_BP_FAT	GO:0002764~immune response-regulating signal transduction	9	0.659824	0.0247003	PTPN6, KLHL6, RELA, UNC93B1, FCER1G, TCRB, SYKB, SH2B2, CACNB3	936	52	13588	2.51257	1	0.369275	36.3221
GOTERM_BP_FAT	GO:0007519~skeletal muscle tissue development	11	0.806452	0.0249876	MYL6, GPX1, ACTA1, MYL6B, DMD, HLX, TNC, ELN, PDLIM3, RCAN1, CACNA2D2	936	72	13588	2.21789	1	0.370937	36.6599
GOTERM_BP_FAT	GO:0050764~regulation of phagocytosis	6	0.439883	0.0255843	IGHG1, IGHG, FCER1G, MFGE8, AHSG, FCGR3	936	25	13588	3.4841	1	0.37619	37.3557
GOTERM_BP_FAT	GO:0006944~membrane fusion	6	0.439883	0.0255843	CD9, P2RX7, BAX, ITGA3, IZUMO1, TIE1	936	25	13588	3.4841	1	0.37619	37.3557
GOTERM_BP_FAT	GO:0002474~antigen processing and presentation of peptide antigen via MHC class I	5	0.366569	0.0257683	H2-K1, H2-D1, FCER1G, H2-T23, FCGR3	936	17	13588	4.26973	1	0.37658	37.5688
GOTERM_BP_FAT	GO:0010332~response to gamma radiation	5	0.366569	0.0257683	GPX1, APOBEC1, BAX, PML, PRKDC	936	17	13588	4.26973	1	0.37658	37.5688
GOTERM_BP_FAT	GO:0048251~elastic fiber assembly	3	0.219941	0.0258493	TNXB, MYH11, LOX	936	4	13588	10.8878	1	0.375781	37.6625
GOTERM_BP_FAT	GO:0008347~glial cell migration	3	0.219941	0.0258493	NDN, CSPG4, MMP14	936	4	13588	10.8878	1	0.375781	37.6625
GOTERM_BP_FAT	GO:0031667~response to nutrient levels	15	1.09971	0.0262231	RPL36A, SKIV2L, MGP, CLIC1, ASL, USF1, ADH1, HMOX1, TEK, COL1A1, TIE1, DDAH2, STK19, CBS, ANGPTL4	936	115	13588	1.89353	1	0.37834	38.0927
GOTERM_BP_FAT	GO:0016310~phosphorylation	64	4.69208	0.0263796	RNASEL, EFNA1, TGFB3, CSPG4, FES, WNT2, PRKAR2B, PKN3, TIE1, IP6K1, CSK, ATP6V0D1, BCR, CDK9, DAPK2, DAPK3, PRKCD, GM1078, ACAP1, GADD45G, PDGFRB, CDK11B, MAP3K14, LRRK1, NRBP2, CAMK1D, BLK, PML, PTK7, MAP4K1, ADRBK2, PRKDC, BRSK1, CD74, SRC, GALK1, EPHB6, STK32B, PTK2B, SBK2, C1QTNF2, TEK, CSF1R, MDFI, TCIRG1, ALPK1, HCK, PDK3, PDK4, BMX, NPR1, MAPK11, SYKB, IKBKE, P2RX7, ATP6V0E2, PLK2, RPS6KA1…	936	718	13588	1.294	1	0.378399	38.272
GOTERM_BP_FAT	GO:0045807~positive regulation of endocytosis	7	0.513196	0.0267599	IGHG1, IGHG, GPC3, FCER1G, MFGE8, AHSG, FCGR3	936	34	13588	2.98881	1	0.38098	38.7057
GOTERM_BP_FAT	GO:0001516~prostaglandin biosynthetic process	4	0.293255	0.027043	PTGIS, PTGDS, PTGS1, CD74	936	10	13588	5.80684	1	0.382438	39.0266
GOTERM_BP_FAT	GO:0002885~positive regulation of hypersensitivity	4	0.293255	0.027043	IGHG1, IGHG, FCER1G, FCGR3	936	10	13588	5.80684	1	0.382438	39.0266
GOTERM_BP_FAT	GO:0045026~plasma membrane fusion	4	0.293255	0.027043	CD9, ITGA3, IZUMO1, TIE1	936	10	13588	5.80684	1	0.382438	39.0266
GOTERM_BP_FAT	GO:0046457~prostanoid biosynthetic process	4	0.293255	0.027043	PTGIS, PTGDS, PTGS1, CD74	936	10	13588	5.80684	1	0.382438	39.0266
GOTERM_BP_FAT	GO:0045661~regulation of myoblast differentiation	4	0.293255	0.027043	BMP4, ITGB1BP3, BTG1, IGFBP3	936	10	13588	5.80684	1	0.382438	39.0266
GOTERM_BP_FAT	GO:0002866~positive regulation of acute inflammatory response to antigenic stimulus	4	0.293255	0.027043	IGHG1, IGHG, FCER1G, FCGR3	936	10	13588	5.80684	1	0.382438	39.0266
GOTERM_BP_FAT	GO:0009967~positive regulation of signal transduction	20	1.46628	0.0275636	PDCD11, LITAF, CSF1, TGFB3, TCRB, SYKB, FLNA, NFKBIL1, SRC, TRADD, GPX1, SORBS3, P2RX7, GPC3, NOD1, ECE1, AGT, ALDH1A3, IL1B, NENF	936	172	13588	1.68803	1	0.386501	39.6127
GOTERM_BP_FAT	GO:0043405~regulation of MAP kinase activity	12	0.879765	0.0285964	MDFI, PTPN6, P2RX7, TNXB, EFNA1, C1QTNF2, TGFB3, CSPG4, IL1B, SYKB, CD74, CBS	936	84	13588	2.07387	1	0.396054	40.7596
GOTERM_BP_FAT	GO:0006915~apoptosis	44	3.22581	0.0288508	SIVA1, TRAF1, LITAF, YPEL3, PML, RTKN, PRKDC, TNFSF13, TNFSF12, APLP1, ASAH2, TNFRSF1A, GPX1, TMEM173, NOD1, CASP4, ECE1, UNC5B, CUL7, BOK, COMP, SHISA5, NGFRAP1, DAP, MYC, PHLDA3, CIB1, EPO, PDCD11, LTBR, MTAP1S, DAPK2, DAPK3, NFKBIL1, TRADD, LSP1, KRT18, BBC3, SERPINA3G, BAX, SULF1, GADD45G, CDK11B, MDM4, PEG3	936	465	13588	1.37366	1	0.397066	41.039
GOTERM_BP_FAT	GO:0048878~chemical homeostasis	36	2.6393	0.0288687	GM98, LDLR, NDN, ATOX1, DRD2, PTH1R, GRIK5, TRF, CKB, CD9, EDNRB, APOE, GRIN2C, BHLHA15, MT2, LGI4, TRPV4, IL1B, MT1, SH2B2, MT3, TRPM4, ASPSCR1, SCD2, ACACA, IGF1, DBH, SLC9A3R1, NTSR2, USF1, PTHLH, P2RX7, BAX, RYR3, NUCB2, CACNA1G	936	365	13588	1.43182	1	0.395541	41.0585
GOTERM_BP_FAT	GO:0043434~response to peptide hormone stimulus	13	0.953079	0.0294115	WNT2, SERPINA3K, RBP4, SERPINA3N, SERPINA3M, SERPINA3G, SERPINA3F, FOXC2, SH2B2, COL1A1, ASL, AHSG, NR1H3	936	95	13588	1.98655	1	0.399603	41.6503
GOTERM_BP_FAT	GO:0060538~skeletal muscle organ development	11	0.806452	0.0296262	MYL6, GPX1, ACTA1, MYL6B, DMD, HLX, TNC, ELN, PDLIM3, RCAN1, CACNA2D2	936	74	13588	2.15795	1	0.400158	41.8827
GOTERM_BP_FAT	GO:0043392~negative regulation of DNA binding	6	0.439883	0.0299364	PTHLH, MDFI, SMO, HMOX1, FLNA, SIGIRR	936	26	13588	3.3501	1	0.401704	42.2171
GOTERM_BP_FAT	GO:0042035~regulation of cytokine biosynthetic process	10	0.733138	0.0302734	INHBB, ICOSL, RELA, ADAM33, BCL3, IL1B, SYKB, LAG3, SIGIRR, FCGR3	936	64	13588	2.2683	1	0.403507	42.5783
GOTERM_BP_FAT	GO:0044243~multicellular organismal catabolic process	5	0.366569	0.0313741	P2RX7, MMP14, MMP3, ADAMTS2, MMP2	936	18	13588	4.03253	1	0.413069	43.7432
GOTERM_BP_FAT	GO:0002861~regulation of inflammatory response to antigenic stimulus	5	0.366569	0.0313741	IGHG1, IGHG, GPX1, FCER1G, FCGR3	936	18	13588	4.03253	1	0.413069	43.7432
GOTERM_BP_FAT	GO:0008219~cell death	47	3.44575	0.0324449	SIVA1, TRAF1, LITAF, CLU, YPEL3, PML, RTKN, PRKDC, TNFSF13, TNFSF12, APLP1, ASAH2, TNFRSF1A, GPX1, TMEM173, NOD1, CASP4, ECE1, UNC5B, CUL7, BOK, COMP, SHISA5, NGFRAP1, DAP, MYC, PHLDA3, CIB1, EPO, PDCD11, LTBR, MTAP1S, POLB, DAPK2, DAPK3, NFKBIL1, TRADD, LSP1, P2RX7, KRT18, BBC3, SERPINA3G, BAX, SULF1, GADD45G, CDK11B, MDM4, PEG3	936	507	13588	1.34577	1	0.422092	44.8549
GOTERM_BP_FAT	GO:0051223~regulation of protein transport	10	0.733138	0.0330785	SMO, RBP4, P2RX7, PANX1, ANG, LRRC32, TGFB3, MBTPS1, NFKBIL1, FLNA	936	65	13588	2.2334	1	0.426621	45.5029
GOTERM_BP_FAT	GO:0016055~Wnt receptor signaling pathway	16	1.17302	0.0335175	FZD2, SLC9A3R1, FRZB, PORCN, WNT2, SFRP5, SMO, DKK3, WNT4, NXN, SFRP1, RSPO1, SFRP2, WNT9B, WIF1, TGFB1I1	936	130	13588	1.78672	1	0.429183	45.9477
GOTERM_BP_FAT	GO:0048608~reproductive structure development	16	1.17302	0.0335175	BMP4, INSL3, RBP4, TNC, IGF1, MMP14, SRC, AHSG, WNT4, SFRP1, CD44, AGT, BAX, NOS3, BIK, FOXC1	936	130	13588	1.78672	1	0.429183	45.9477
GOTERM_BP_FAT	GO:0007517~muscle organ development	20	1.46628	0.0338675	MYL6, RBP4, ACTA1, TNC, ELN, PDLIM3, RCAN1, CACNA2D2, TNNI1, GPX1, MYL6B, DMD, HLX, MYH11, FOXC2, PDGFRB, RARA, FOXC1, TCF15, UNC45A	936	176	13588	1.64967	1	0.430851	46.2999
GOTERM_BP_FAT	GO:0006869~lipid transport	15	1.09971	0.033906	ABCA7, RBP4, LDLR, GM2A, APOC1, ANXA1, SLCO2A1, P2RX7, ATP9B, APOE, ATP9A, APOL10B, ATP8A2, APOL9A, LBP, APOL9B	936	119	13588	1.82989	1	0.429512	46.3385
GOTERM_BP_FAT	GO:0010324~membrane invagination	21	1.53959	0.0344023	IGHG1, MICALL2, ABCA7, PLD2, LDLR, HCK, MRC2, MFGE8, APLP1, FCGR3, IGHG, LMBR1L, P2RX7, LRP1, ITGAV, RAB34, NECAP2, RIN1, FCER1G, LBP, BIN1	936	188	13588	1.62159	1	0.432555	46.8338
GOTERM_BP_FAT	GO:0006897~endocytosis	21	1.53959	0.0344023	IGHG1, MICALL2, ABCA7, PLD2, LDLR, HCK, MRC2, MFGE8, APLP1, FCGR3, IGHG, LMBR1L, P2RX7, LRP1, ITGAV, RAB34, NECAP2, RIN1, FCER1G, LBP, BIN1	936	188	13588	1.62159	1	0.432555	46.8338
GOTERM_BP_FAT	GO:0032680~regulation of tumor necrosis factor production	6	0.439883	0.0347271	NOD1, FCER1G, BCL3, LBP, CD14, FCGR3	936	27	13588	3.22602	1	0.433934	47.1555
GOTERM_BP_FAT	GO:0008284~positive regulation of cell proliferation	29	2.1261	0.0347728	MARCKSL1, DRD2, CSF1, CLU, PTH1R, TNFSF13, TNFSF12, GLI1, ANG, HLX, PRRT1, RARA, MYC, COL18A1, ICOSL, D17WSU104E, SPHK1, RASIP1, IL11RA1, IGF1, ROGDI, SYKB, AGER, PTHLH, HES1, POLD4, VEGFC, SMO, CORO1A, MDM4	936	284	13588	1.48238	1	0.432676	47.2007
GOTERM_BP_FAT	GO:0031399~regulation of protein modification process	19	1.39296	0.0349287	MDFI, BMP4, PTPN6, TNXB, SOCS3, SOCS1, TGFB3, PML, TCRB, SYKB, PRKCD, PRKAR2B, P2RX7, ARRB2, BAX, PDGFRB, RAPGEF3, IGFBP3, CBS	936	165	13588	1.67167	1	0.432461	47.3544
GOTERM_BP_FAT	GO:0007243~protein kinase cascade	25	1.83284	0.035228	EFNA1, THOP1, TGFB3, CSPG4, MAP4K1, FGF12, CD74, LINGO1, C1QTNF2, PRRT1, TNIP2, MDFI, SOCS1, MAPK11, SYKB, DAPK2, DAPK3, AGER, CARD10, DOK1, P2RX7, RPS6KA1, MAPK13, GADD45G, JAK3	936	236	13588	1.53783	1	0.433584	47.6482
GOTERM_BP_FAT	GO:0002694~regulation of leukocyte activation	18	1.31965	0.0359344	PTPN6, ICOSL, IL27RA, LRRC32, IL4RA, HPS1, TCRB, TNFSF13, SYKB, TNFSF12, CD74, CORO1A, HLX, HMOX1, FCER1G, H2-DMA, VSIG4, CSK, LAG3	936	154	13588	1.6968	1	0.438446	48.3357
GOTERM_BP_FAT	GO:0007167~enzyme linked receptor protein signaling pathway	28	2.05279	0.0360436	NRTN, NDN, LTBP3, EFNA1, GRIK5, PTK7, CSPG4, TGFB3, PML, SRC, EPHB6, PTK2B, CTGF, TEK, SH2B2, CSF1R, NR1H3, BMP4, IGF1, SYKB, FLNA, VEGFC, DOK1, PDGFRB, FOXC2, FOXC1, JAK3, HPGD	936	273	13588	1.48893	1	0.437781	48.4412
GOTERM_BP_FAT	GO:0012501~programmed cell death	44	3.22581	0.0369431	SIVA1, TRAF1, LITAF, YPEL3, PML, RTKN, PRKDC, TNFSF13, TNFSF12, APLP1, ASAH2, TNFRSF1A, GPX1, TMEM173, NOD1, CASP4, ECE1, UNC5B, CUL7, BOK, COMP, SHISA5, NGFRAP1, DAP, MYC, PHLDA3, CIB1, EPO, PDCD11, LTBR, MTAP1S, DAPK2, DAPK3, NFKBIL1, TRADD, LSP1, KRT18, BBC3, SERPINA3G, BAX, SULF1, GADD45G, CDK11B, MDM4, PEG3	936	473	13588	1.35043	1	0.444283	49.3025
GOTERM_BP_FAT	GO:0030330~DNA damage response, signal transduction by p53 class mediator	5	0.366569	0.0376396	NUPR1, BBC3, PML, BCL3, PHLDA3	936	19	13588	3.82029	1	0.44885	49.9601
GOTERM_BP_FAT	GO:0010740~positive regulation of protein kinase cascade	12	0.879765	0.038537	GPX1, P2RX7, PDCD11, SORBS3, NOD1, LITAF, AGT, IL1B, NENF, NFKBIL1, FLNA, TRADD	936	88	13588	1.9796	1	0.455099	50.7954
GOTERM_BP_FAT	GO:0030814~regulation of cAMP metabolic process	10	0.733138	0.0392166	ACR, PTHLH, PALM, ADCY4, DRD2, PTH1R, NPR3, TIMP2, GCGR, FLNA	936	67	13588	2.16673	1	0.459343	51.4194
GOTERM_BP_FAT	GO:0006796~phosphate metabolic process	74	5.42522	0.0394731	RNASEL, ILKAP, EFNA1, CSPG4, TGFB3, FES, WNT2, PRKAR2B, PKN3, TIE1, CSK, IP6K1, ATP6V0D1, BCR, PTPRF, CDK9, PTPRU, DAPK2, PRKCD, DAPK3, GM1078, MTMR11, ACAP1, GADD45G, PDGFRB, CDK11B, PPM1M, MAP3K14, LRRK1, CAMK1D, NRBP2, BLK, PML, PTK7, MAP4K1, PRKDC, ACP5, ADRBK2, BRSK1, CD74, SRC, GALK1, STK32B, EPHB6, PTK2B, TEK, SBK2, C1QTNF2, CSF1R, MDFI, TCIRG1, PTPN6, ALPK1, PTPN18, HCK, PDK3, PDK4, BMX, …	936	866	13588	1.24049	1	0.459888	51.6528
GOTERM_BP_FAT	GO:0006793~phosphorus metabolic process	74	5.42522	0.0394731	RNASEL, ILKAP, EFNA1, CSPG4, TGFB3, FES, WNT2, PRKAR2B, PKN3, TIE1, CSK, IP6K1, ATP6V0D1, BCR, PTPRF, CDK9, PTPRU, DAPK2, PRKCD, DAPK3, GM1078, MTMR11, ACAP1, GADD45G, PDGFRB, CDK11B, PPM1M, MAP3K14, LRRK1, CAMK1D, NRBP2, BLK, PML, PTK7, MAP4K1, PRKDC, ACP5, ADRBK2, BRSK1, CD74, SRC, GALK1, STK32B, EPHB6, PTK2B, TEK, SBK2, C1QTNF2, CSF1R, MDFI, TCIRG1, PTPN6, ALPK1, PTPN18, HCK, PDK3, PDK4, BMX, …	936	866	13588	1.24049	1	0.459888	51.6528
GOTERM_BP_FAT	GO:0050865~regulation of cell activation	18	1.31965	0.0399142	PTPN6, ICOSL, IL27RA, LRRC32, IL4RA, HPS1, TCRB, TNFSF13, SYKB, TNFSF12, CD74, CORO1A, HLX, HMOX1, FCER1G, H2-DMA, VSIG4, CSK, LAG3	936	156	13588	1.67505	1	0.462005	52.052
GOTERM_BP_FAT	GO:0007626~locomotory behavior	25	1.83284	0.039943	DRD2, UCHL1, CCL8, PF4, CX3CL1, ASL, CCL6, PDE1B, GRIN2C, SEMA3F, IL1B, FCER1G, LBP, GNAO1, NPY1R, GPR77, DBH, FCGR3, LSP1, CORO1A, CXCL13, CXCL16, ECSCR, CX3CR1, CMTM5	936	239	13588	1.51852	1	0.460597	52.0779
GOTERM_BP_FAT	GO:0045185~maintenance of protein location	6	0.439883	0.0399652	KDELR2, GRIK5, PML, TMSB10, TMSB4X, FLNA	936	28	13588	3.11081	1	0.459142	52.0979
GOTERM_BP_FAT	GO:0008360~regulation of cell shape	8	0.58651	0.0403469	PALM, CORO1A, CDC42EP2, PDPN, MYH14, ARAP3, RHOU, FN1	936	47	13588	2.47099	1	0.460736	52.4404
GOTERM_BP_FAT	GO:0042590~antigen processing and presentation of exogenous peptide antigen via MHC class I	3	0.219941	0.0411334	H2-K1, FCER1G, FCGR3	936	5	13588	8.71026	1	0.465686	53.1389
GOTERM_BP_FAT	GO:0002294~CD4-positive, alpha-beta T cell differentiation during immune response	3	0.219941	0.0411334	RELB, GADD45G, BCL3	936	5	13588	8.71026	1	0.465686	53.1389
GOTERM_BP_FAT	GO:0042093~T-helper cell differentiation	3	0.219941	0.0411334	RELB, GADD45G, BCL3	936	5	13588	8.71026	1	0.465686	53.1389
GOTERM_BP_FAT	GO:0048149~behavioral response to ethanol	3	0.219941	0.0411334	ADH1, DRD2, DBH	936	5	13588	8.71026	1	0.465686	53.1389
GOTERM_BP_FAT	GO:0007169~transmembrane receptor protein tyrosine kinase signaling pathway	21	1.53959	0.0415312	NRTN, NDN, EFNA1, GRIK5, CSPG4, PTK7, IGF1, FLNA, SRC, VEGFC, DOK1, EPHB6, CTGF, PTK2B, TEK, FOXC2, PDGFRB, SH2B2, FOXC1, CSF1R, NR1H3	936	192	13588	1.58781	1	0.46735	53.4885
GOTERM_BP_FAT	GO:0006518~peptide metabolic process	7	0.513196	0.0436063	2900062L11RIK, PAM, GGT7, SEC11C, 6530401D17RIK, THOP1, GPX3, GSTT2	936	38	13588	2.6742	1	0.482567	55.2725
GOTERM_BP_FAT	GO:0042060~wound healing	14	1.02639	0.0438252	JUB, ADAMTS13, EFEMP2, HPS1, SERPING1, PF4, CX3CL1, GPX1, VWF, ANXA8, CD44, GP1BB, PECAM1, FN1	936	112	13588	1.81464	1	0.482671	55.4569
GOTERM_BP_FAT	GO:0001656~metanephros development	9	0.659824	0.0439774	BMP4, WNT4, GPC3, TIMELESS, CD44, AGT, FOXC2, FOXC1, RARA	936	58	13588	2.25265	1	0.482244	55.5847
GOTERM_BP_FAT	GO:0051494~negative regulation of cytoskeleton organization	8	0.58651	0.0445464	ARHGEF2, GSN, CAPG, MTAP1B, TMSB10, TMSB4X, MID1, KANK1	936	48	13588	2.41952	1	0.485104	56.0593
GOTERM_BP_FAT	GO:0010827~regulation of glucose transport	5	0.366569	0.0445694	ASPSCR1, C1QTNF2, IL1B, SH2B2, NFKBIL1	936	20	13588	3.62927	1	0.483662	56.0784
GOTERM_BP_FAT	GO:0048660~regulation of smooth muscle cell proliferation	5	0.366569	0.0445694	BMP4, ANG, PRRT1, NOS3, AGER	936	20	13588	3.62927	1	0.483662	56.0784
GOTERM_BP_FAT	GO:0001763~morphogenesis of a branching structure	15	1.09971	0.0482978	BMP4, SOCS3, DRD2, CSF1, PML, IGF1, MMP14, SRC, WNT4, GPC3, SFRP1, TIMELESS, CD44, AGT, FOXC2	936	125	13588	1.74205	1	0.510462	59.0706
GOTERM_BP_FAT	GO:0032103~positive regulation of response to external stimulus	7	0.513196	0.0486579	IGHG1, TNFRSF1A, IGHG, FCER1G, LBP, AGER, FCGR3	936	39	13588	2.60563	1	0.511479	59.3492
GOTERM_BP_FAT	GO:0051336~regulation of hydrolase activity	21	1.53959	0.0496804	ARFGAP1, JUB, GM2A, DRD2, PTH1R, PML, RCAN1, NPR3, NTSR2, ADAP1, NOD1, ANG, BBC3, ACAP1, BAX, NOS3, TBC1D1, ARAP3, TBC1D20, MYC, ANGPTL4	936	196	13588	1.5554	1	0.517318	60.1305
GOTERM_BP_FAT	GO:0032101~regulation of response to external stimulus	13	0.953079	0.0502043	IGHG1, TNFRSF1A, IGHG, GPX1, DRD2, CFH, FCER1G, SERPING1, LBP, AGER, AHSG, ANXA2, FCGR3	936	103	13588	1.83225	1	0.519466	60.5253
GOTERM_BP_FAT	GO:0051345~positive regulation of hydrolase activity	11	0.806452	0.0506018	NOD1, GM2A, BBC3, ANG, DRD2, BAX, PTH1R, PML, NPR3, NTSR2, MYC	936	81	13588	1.97146	1	0.520682	60.8223
GOTERM_BP_FAT	GO:0048545~response to steroid hormone stimulus	9	0.659824	0.0521318	WNT2, ADH1, HMOX1, TGFB3, RCAN1, COL1A1, ASL, MMP14, SRC	936	60	13588	2.17756	1	0.529866	61.9461
GOTERM_BP_FAT	GO:0045761~regulation of adenylate cyclase activity	9	0.659824	0.0521318	ACR, PTHLH, PALM, ADCY4, DRD2, PTH1R, NPR3, GCGR, FLNA	936	60	13588	2.17756	1	0.529866	61.9461
GOTERM_BP_FAT	GO:0034329~cell junction assembly	5	0.366569	0.0521627	CD9, JUB, ITGB3, HDAC7, FN1	936	21	13588	3.45645	1	0.528452	61.9685
GOTERM_BP_FAT	GO:0070201~regulation of establishment of protein localization	10	0.733138	0.0537101	SMO, RBP4, P2RX7, PANX1, ANG, LRRC32, TGFB3, MBTPS1, NFKBIL1, FLNA	936	71	13588	2.04466	1	0.537507	63.0735
GOTERM_BP_FAT	GO:0000187~activation of MAPK activity	8	0.58651	0.053762	MDFI, P2RX7, EFNA1, C1QTNF2, TGFB3, CSPG4, SYKB, CD74	936	50	13588	2.32274	1	0.536237	63.1101
GOTERM_BP_FAT	GO:0043408~regulation of MAPKKK cascade	12	0.879765	0.054055	MDFI, PTPN6, P2RX7, SORBS3, TNXB, NOD1, AGT, IL1B, SYKB, TIMP2, NENF, CBS	936	93	13588	1.87317	1	0.536613	63.3157
GOTERM_BP_FAT	GO:0048754~branching morphogenesis of a tube	12	0.879765	0.054055	BMP4, WNT4, GPC3, TIMELESS, CD44, AGT, CSF1, PML, IGF1, FOXC2, MMP14, SRC	936	93	13588	1.87317	1	0.536613	63.3157
GOTERM_BP_FAT	GO:0043122~regulation of I-kappaB kinase/NF-kappaB cascade	7	0.513196	0.054055	PDCD11, NOD1, LITAF, IL1B, NFKBIL1, FLNA, TRADD	936	40	13588	2.54049	1	0.535004	63.3157
GOTERM_BP_FAT	GO:0045859~regulation of protein kinase activity	20	1.46628	0.0542058	MDFI, PTPN6, DGKQ, TNXB, EFNA1, CSF1, SPHK1, CSPG4, TGFB3, SYKB, SFN, CD74, CARD10, P2RX7, C1QTNF2, GADD45G, IL1B, DGKZ, CDK5RAP3, CBS	936	186	13588	1.56098	1	0.534424	63.421
GOTERM_BP_FAT	GO:0002864~regulation of acute inflammatory response to antigenic stimulus	4	0.293255	0.0552729	IGHG1, IGHG, FCER1G, FCGR3	936	13	13588	4.4668	1	0.539979	64.1587
GOTERM_BP_FAT	GO:0002863~positive regulation of inflammatory response to antigenic stimulus	4	0.293255	0.0552729	IGHG1, IGHG, FCER1G, FCGR3	936	13	13588	4.4668	1	0.539979	64.1587
GOTERM_BP_FAT	GO:0060442~branching involved in prostate gland morphogenesis	4	0.293255	0.0552729	BMP4, SFRP1, CD44, IGF1	936	13	13588	4.4668	1	0.539979	64.1587
GOTERM_BP_FAT	GO:0002883~regulation of hypersensitivity	4	0.293255	0.0552729	IGHG1, IGHG, FCER1G, FCGR3	936	13	13588	4.4668	1	0.539979	64.1587
GOTERM_BP_FAT	GO:0008154~actin polymerization or depolymerization	4	0.293255	0.0552729	ANG, GSN, ARPC4, DIAP1	936	13	13588	4.4668	1	0.539979	64.1587
GOTERM_BP_FAT	GO:0042089~cytokine biosynthetic process	4	0.293255	0.0552729	NOD1, IRF7, GADD45G, IRF3	936	13	13588	4.4668	1	0.539979	64.1587
GOTERM_BP_FAT	GO:0045767~regulation of anti-apoptosis	4	0.293255	0.0552729	HMOX1, BAX, RTKN, RARA	936	13	13588	4.4668	1	0.539979	64.1587
GOTERM_BP_FAT	GO:0006910~phagocytosis, recognition	4	0.293255	0.0552729	IGHG1, IGHG, MFGE8, FCGR3	936	13	13588	4.4668	1	0.539979	64.1587
GOTERM_BP_FAT	GO:0016044~membrane organization	27	1.97947	0.0553958	IGHG1, ABCA7, LDLR, APLP1, CD9, ITGAV, NECAP2, FCER1G, LBP, TIE1, IZUMO1, MICALL2, PLD2, HCK, MRC2, LMNA, ITGA3, MFGE8, FCGR3, IGHG, LMBR1L, P2RX7, LRP1, BAX, RAB34, RIN1, BIN1	936	272	13588	1.44104	1	0.539204	64.2427
GOTERM_BP_FAT	GO:0010876~lipid localization	15	1.09971	0.0568919	ABCA7, RBP4, LDLR, GM2A, APOC1, ANXA1, SLCO2A1, P2RX7, ATP9B, APOE, ATP9A, APOL10B, ATP8A2, APOL9A, LBP, APOL9B	936	128	13588	1.70122	1	0.547437	65.2511
GOTERM_BP_FAT	GO:0055114~oxidation reduction	58	4.2522	0.0580023	CYB5R3, ALDH1L1, LTBP2, CYP2S1, PTGS1, PRDX4, DHRSX, GLDC, GPX1, HMOX1, GPX3, VKORC1, NOS3, MICAL1, GPX7, LOX, LOXL1, SARDH, CYP2D22, LEPREL2, CBR3, CDO1, ALDH16A1, ALDH3B1, CYP27A1, ALDH1B1, LEPREL1, AOC3, XDH, PAM, CYP1B1, CYP2F2, NDUFB7, ALDH3A1, MTHFR, ADH1, ALDH1A3, FASN, CCS, BDH2, QSOX1, ADH6B, SCD1, NDUFA2, SCD2, PYROXD2, CYP4F13, DBH, NDUFA1, SOD3, AKR1B8, CYBA, NDOR1, DIO2, NXN, CYP4F16…	936	672	13588	1.25296	1	0.553006	65.982
GOTERM_BP_FAT	GO:0002825~regulation of T-helper 1 type immune response	3	0.219941	0.0589261	IL27RA, HLX, IL4RA	936	6	13588	7.25855	1	0.557291	66.579
GOTERM_BP_FAT	GO:0001885~endothelial cell development	3	0.219941	0.0589261	COL18A1, GPX1, AGT	936	6	13588	7.25855	1	0.557291	66.579
GOTERM_BP_FAT	GO:0002293~alpha-beta T cell differentiation during immune response	3	0.219941	0.0589261	RELB, GADD45G, BCL3	936	6	13588	7.25855	1	0.557291	66.579
GOTERM_BP_FAT	GO:0002292~T cell differentiation during immune response	3	0.219941	0.0589261	RELB, GADD45G, BCL3	936	6	13588	7.25855	1	0.557291	66.579
GOTERM_BP_FAT	GO:0001945~lymph vessel development	3	0.219941	0.0589261	PDPN, FOXC2, FOXC1	936	6	13588	7.25855	1	0.557291	66.579
GOTERM_BP_FAT	GO:0002429~immune response-activating cell surface receptor signaling pathway	7	0.513196	0.0598003	PTPN6, KLHL6, FCER1G, TCRB, SYKB, SH2B2, CACNB3	936	41	13588	2.47853	1	0.561194	67.1348
GOTERM_BP_FAT	GO:0001756~somitogenesis	7	0.513196	0.0598003	SFRP1, MEOX1, SFRP2, PRKDC, FOXC2, FOXC1, TCF15	936	41	13588	2.47853	1	0.561194	67.1348
GOTERM_BP_FAT	GO:0001974~blood vessel remodeling	5	0.366569	0.0604136	BAX, FOXC2, FOXC1, NOS3, DBH	936	22	13588	3.29934	1	0.563426	67.5196
GOTERM_BP_FAT	GO:0031279~regulation of cyclase activity	9	0.659824	0.0611991	ACR, PTHLH, PALM, ADCY4, DRD2, PTH1R, NPR3, GCGR, FLNA	936	62	13588	2.10732	1	0.566682	68.0061
GOTERM_BP_FAT	GO:0051339~regulation of lyase activity	9	0.659824	0.0611991	ACR, PTHLH, PALM, ADCY4, DRD2, PTH1R, NPR3, GCGR, FLNA	936	62	13588	2.10732	1	0.566682	68.0061
GOTERM_BP_FAT	GO:0010647~positive regulation of cell communication	20	1.46628	0.0617035	PDCD11, LITAF, CSF1, TGFB3, TCRB, SYKB, FLNA, NFKBIL1, SRC, TRADD, GPX1, SORBS3, P2RX7, GPC3, NOD1, ECE1, AGT, ALDH1A3, IL1B, NENF	936	189	13588	1.5362	1	0.568188	68.3149
GOTERM_BP_FAT	GO:0010033~response to organic substance	45	3.29912	0.0618502	RBP4, CYP1B1, PANX1, DRD2, SKIV2L, RBM3, TGFB3, SERPINA3F, ACP5, ASL, SRC, TRF, AHSG, WNT2, APOE, ADH1, HMOX1, IL1B, SH2B2, LBP, STK19, DDAH2, MYC, NR1H3, CYP2D22, H2-M3, RELA, MGP, EPHX1, RCAN1, CLIC1, MMP14, DBH, SERPINA3K, CORO1A, P2RX7, SERPINA3N, SERPINA3M, ID2, SERPINA3G, FOXC2, IRF3, ID3, COL1A1, CD14	936	505	13588	1.2936	1	0.567518	68.4041
GOTERM_BP_FAT	GO:0009628~response to abiotic stimulus	25	1.83284	0.0635188	RBP4, STX1A, APOBEC1, DRD2, RBM3, ASP3, PML, PRKDC, MGP, RCAN1, BRSK1, DBH, MMP14, USF1, NFKBIL1, GPX1, P2RX7, PDE1B, ARRB1, BAX, AGT, TRPV4, COL1A1, SMC1A, MYC	936	251	13588	1.44593	1	0.57595	69.4031
GOTERM_BP_FAT	GO:0042063~gliogenesis	8	0.58651	0.0640865	GM98, METRN, NDN, DTX1, AGT, CSPG4, IGF1, MMP14	936	52	13588	2.2334	1	0.577745	69.7361
GOTERM_BP_FAT	GO:0030100~regulation of endocytosis	8	0.58651	0.0640865	IGHG1, IGHG, GPC3, FCER1G, MFGE8, BIN1, AHSG, FCGR3	936	52	13588	2.2334	1	0.577745	69.7361
GOTERM_BP_FAT	GO:0070271~protein complex biogenesis	23	1.68622	0.0652169	GRIK5, H2-D1, PML, ARPC4, FLNA, CD74, WNT2, VWF, P2RX7, ANG, GSN, PTK2B, GTF2F1, BAX, C1QTNF2, GPX3, MYH11, CDA, H2-DMA, MYC, UNC13B, OLFM1, DIAP1	936	227	13588	1.47089	1	0.582787	70.3889
GOTERM_BP_FAT	GO:0006461~protein complex assembly	23	1.68622	0.0652169	GRIK5, H2-D1, PML, ARPC4, FLNA, CD74, WNT2, VWF, P2RX7, ANG, GSN, PTK2B, GTF2F1, BAX, C1QTNF2, GPX3, MYH11, CDA, H2-DMA, MYC, UNC13B, OLFM1, DIAP1	936	227	13588	1.47089	1	0.582787	70.3889
GOTERM_BP_FAT	GO:0042176~regulation of protein catabolic process	6	0.439883	0.0654844	GPC3, GRIN2C, RELA, ARNTL, MDM4, FLNA	936	32	13588	2.72196	1	0.582789	70.5415
GOTERM_BP_FAT	GO:0060191~regulation of lipase activity	6	0.439883	0.0654844	ANG, DRD2, PTH1R, NPR3, NTSR2, ANGPTL4	936	32	13588	2.72196	1	0.582789	70.5415
GOTERM_BP_FAT	GO:0050868~negative regulation of T cell activation	7	0.513196	0.0658948	PTPN6, LRRC32, HLX, IL4RA, VSIG4, LAG3, CD74	936	42	13588	2.41952	1	0.583611	70.774
GOTERM_BP_FAT	GO:0002714~positive regulation of B cell mediated immunity	4	0.293255	0.0668635	IGHG1, IGHG, FCER1G, FCGR3	936	14	13588	4.14774	1	0.587596	71.3162
GOTERM_BP_FAT	GO:0048010~vascular endothelial growth factor receptor signaling pathway	4	0.293255	0.0668635	VEGFC, PDGFRB, FOXC2, FOXC1	936	14	13588	4.14774	1	0.587596	71.3162
GOTERM_BP_FAT	GO:0042036~negative regulation of cytokine biosynthetic process	4	0.293255	0.0668635	INHBB, BCL3, LAG3, SIGIRR	936	14	13588	4.14774	1	0.587596	71.3162
GOTERM_BP_FAT	GO:0002286~T cell activation during immune response	4	0.293255	0.0668635	H2-M3, RELB, GADD45G, BCL3	936	14	13588	4.14774	1	0.587596	71.3162
GOTERM_BP_FAT	GO:0002891~positive regulation of immunoglobulin mediated immune response	4	0.293255	0.0668635	IGHG1, IGHG, FCER1G, FCGR3	936	14	13588	4.14774	1	0.587596	71.3162
GOTERM_BP_FAT	GO:0042107~cytokine metabolic process	4	0.293255	0.0668635	NOD1, IRF7, GADD45G, IRF3	936	14	13588	4.14774	1	0.587596	71.3162
GOTERM_BP_FAT	GO:0050863~regulation of T cell activation	13	0.953079	0.0673517	PTPN6, ICOSL, LRRC32, IL4RA, TCRB, SYKB, CD74, CORO1A, HLX, H2-DMA, VSIG4, CSK, LAG3	936	108	13588	1.74743	1	0.588822	71.5858
GOTERM_BP_FAT	GO:0051056~regulation of small GTPase mediated signal transduction	23	1.68622	0.0677227	FGD2, ARFGAP1, NGEF, ARHGEF2, BCR, ARHGEF1, CSF1, ARHGEF5, CYTH4, ARHGEF15, RALGDS, ADAP1, GARNL3, PLEKHG2, ACAP1, DGKZ, RAPGEF3, RASA3, ARAP3, TBC1D1, TBC1D20, RASA4, NET1	936	228	13588	1.46444	1	0.589382	71.7891
GOTERM_BP_FAT	GO:0006928~cell motion	34	2.49267	0.0684675	JUB, NRTN, NDN, DRD2, CSPG4, PRKDC, PF4, CX3CL1, SRC, WNT2, EDNRB, GPX1, CD9, CTGF, SEMA3F, TEKT2, IL1B, FCER1G, LHX6, LBP, PDPN, PODXL, ITGA3, DBH, MMP14, FCGR3, SLIT3, SMO, CORO1A, SEMA6C, BAX, CX3CR1, CNTN2, FOXC1	936	367	13588	1.34491	1	0.592012	72.193
GOTERM_BP_FAT	GO:0022604~regulation of cell morphogenesis	12	0.879765	0.0691244	PALM, CORO1A, CDC42EP2, METRN, PDPN, EFNA1, SEMA3F, TGFB3, MYH14, ARAP3, RHOU, FN1	936	97	13588	1.79593	1	0.594124	72.5448
GOTERM_BP_FAT	GO:0015914~phospholipid transport	5	0.366569	0.0693117	ABCA7, P2RX7, ATP9B, ATP9A, ATP8A2	936	23	13588	3.15589	1	0.593648	72.6443
GOTERM_BP_FAT	GO:0046631~alpha-beta T cell activation	5	0.366569	0.0693117	H2-M3, RELB, GADD45G, BCL3, SYKB	936	23	13588	3.15589	1	0.593648	72.6443
GOTERM_BP_FAT	GO:0001933~negative regulation of protein amino acid phosphorylation	5	0.366569	0.0693117	PTPN6, BAX, SOCS1, IGFBP3, PRKCD	936	23	13588	3.15589	1	0.593648	72.6443
GOTERM_BP_FAT	GO:0050830~defense response to Gram-positive bacterium	5	0.366569	0.0693117	P2RX7, NOD1, IL27RA, HCK, LBP	936	23	13588	3.15589	1	0.593648	72.6443
GOTERM_BP_FAT	GO:0050866~negative regulation of cell activation	8	0.58651	0.0696692	PTPN6, LRRC32, HLX, HMOX1, IL4RA, VSIG4, LAG3, CD74	936	53	13588	2.19126	1	0.594103	72.8333
GOTERM_BP_FAT	GO:0002695~negative regulation of leukocyte activation	8	0.58651	0.0696692	PTPN6, LRRC32, HLX, HMOX1, IL4RA, VSIG4, LAG3, CD74	936	53	13588	2.19126	1	0.594103	72.8333
GOTERM_BP_FAT	GO:0043549~regulation of kinase activity	20	1.46628	0.0698892	MDFI, PTPN6, DGKQ, TNXB, EFNA1, CSF1, SPHK1, CSPG4, TGFB3, SYKB, SFN, CD74, CARD10, P2RX7, C1QTNF2, GADD45G, IL1B, DGKZ, CDK5RAP3, CBS	936	192	13588	1.5122	1	0.593809	72.949
GOTERM_BP_FAT	GO:0044092~negative regulation of molecular function	15	1.09971	0.0698902	MDFI, PALM, PTPN6, DRD2, NPR3, FLNA, SIGIRR, PTHLH, SMO, HMOX1, GADD45G, IL1B, NOS3, MYC, ANGPTL4	936	132	13588	1.64967	1	0.59233	72.9495
GOTERM_BP_FAT	GO:0051249~regulation of lymphocyte activation	16	1.17302	0.0704592	PTPN6, ICOSL, IL27RA, LRRC32, IL4RA, HPS1, TCRB, TNFSF13, SYKB, TNFSF12, CD74, CORO1A, HLX, H2-DMA, VSIG4, CSK, LAG3	936	144	13588	1.61301	1	0.593929	73.2466
GOTERM_BP_FAT	GO:0001816~cytokine production	7	0.513196	0.0723384	NOD1, IRF7, GADD45G, IRF3, LBP, DBH, PRKCD	936	43	13588	2.36325	1	0.602464	74.206
GOTERM_BP_FAT	GO:0046620~regulation of organ growth	6	0.439883	0.0730078	RBP4, AGT, HLX, FOXC2, FOXC1, CACNA2D2	936	33	13588	2.63947	1	0.604503	74.5398
GOTERM_BP_FAT	GO:0060443~mammary gland morphogenesis	6	0.439883	0.0730078	BMP4, PTHLH, WNT4, CSF1, PML, SRC	936	33	13588	2.63947	1	0.604503	74.5398
GOTERM_BP_FAT	GO:0014033~neural crest cell differentiation	6	0.439883	0.0730078	SMO, EDNRB, NRTN, SEMA3F, FOXC2, FOXC1	936	33	13588	2.63947	1	0.604503	74.5398
GOTERM_BP_FAT	GO:0014032~neural crest cell development	6	0.439883	0.0730078	SMO, EDNRB, NRTN, SEMA3F, FOXC2, FOXC1	936	33	13588	2.63947	1	0.604503	74.5398
GOTERM_BP_FAT	GO:0032268~regulation of cellular protein metabolic process	27	1.97947	0.07314	BMP4, MDFI, PTPN6, TNXB, SOCS3, SOCS1, PML, TGFB3, TCRB, SERPING1, SYKB, ANKHD1, PRKCD, APLP1, EIF4EBP3, PRKAR2B, P2RX7, TRNAU1AP, ARRB2, ANG, WIBG, BAX, EIF3K, PDGFRB, RAPGEF3, PTMS, IGFBP3, CBS	936	280	13588	1.39986	1	0.603728	74.6053
GOTERM_BP_FAT	GO:0009617~response to bacterium	17	1.24633	0.0739359	IGHG1, H2-K1, IL27RA, H2-M3, HCK, RELA, GPX1, TNFRSF1A, P2RX7, NOD1, STAB1, FCER1G, IL1B, BCL3, IRF3, LBP, CD14	936	157	13588	1.57191	1	0.606396	74.9959
GOTERM_BP_FAT	GO:0030817~regulation of cAMP biosynthetic process	9	0.659824	0.0765457	ACR, PTHLH, PALM, ADCY4, DRD2, PTH1R, NPR3, GCGR, FLNA	936	65	13588	2.01006	1	0.618196	76.2374
GOTERM_BP_FAT	GO:0001655~urogenital system development	16	1.17302	0.0773422	BMP4, RBP4, TNC, IGF1, ASL, WNT4, GPC3, SFRP1, TIMELESS, CD44, AGT, BAX, FOXC2, PDGFRB, RARA, FOXC1	936	146	13588	1.59091	1	0.620708	76.6046
GOTERM_BP_FAT	GO:0033003~regulation of mast cell activation	3	0.219941	0.0788107	HMOX1, FCER1G, SYKB	936	7	13588	6.22161	1	0.626469	77.2675
GOTERM_BP_FAT	GO:0050650~chondroitin sulfate proteoglycan biosynthetic process	3	0.219941	0.0788107	CHST12, CYTL1, IGF1	936	7	13588	6.22161	1	0.626469	77.2675
GOTERM_BP_FAT	GO:0043304~regulation of mast cell degranulation	3	0.219941	0.0788107	HMOX1, FCER1G, SYKB	936	7	13588	6.22161	1	0.626469	77.2675
GOTERM_BP_FAT	GO:0045834~positive regulation of lipid metabolic process	5	0.366569	0.0788421	APOE, AGT, C1QTNF2, IL1B, ANGPTL4	936	24	13588	3.02439	1	0.625182	77.2815
GOTERM_BP_FAT	GO:0002768~immune response-regulating cell surface receptor signaling pathway	7	0.513196	0.0791298	PTPN6, KLHL6, FCER1G, TCRB, SYKB, SH2B2, CACNB3	936	44	13588	2.30954	1	0.625145	77.4092
GOTERM_BP_FAT	GO:0032760~positive regulation of tumor necrosis factor production	4	0.293255	0.0794575	NOD1, FCER1G, LBP, CD14	936	15	13588	3.87123	1	0.625301	77.5538
GOTERM_BP_FAT	GO:0030048~actin filament-based movement	4	0.293255	0.0794575	MYL6, MYL6B, MYO9B, MYH14	936	15	13588	3.87123	1	0.625301	77.5538
GOTERM_BP_FAT	GO:0045576~mast cell activation	4	0.293255	0.0794575	FYB, CPLX2, FCER1G, FCGR3	936	15	13588	3.87123	1	0.625301	77.5538
GOTERM_BP_FAT	GO:0060284~regulation of cell development	17	1.24633	0.0807343	BMP4, DRD2, EFNA1, TGFB3, TIMP2, HES1, LINGO1, VEGFC, SMO, METRN, SERPINF1, ITGB1BP3, BTG1, SEMA3F, BAX, IGFBP3, MT3	936	159	13588	1.55214	1	0.629994	78.109
GOTERM_BP_FAT	GO:0007264~small GTPase mediated signal transduction	25	1.83284	0.0810746	RAB3B, RRAD, RTKN, RHOU, RAC3, HMOX1, RAPGEF3, ARL5C, CNKSR1, BAIAP2, RAB4B, RASL12, RAB33A, RALGDS, RASL11B, DOK1, DOK3, RND1, RASL11A, RAB34, PECAM1, REM1, RAB13, ARL4D, LRRK1	936	258	13588	1.4067	1	0.63019	78.2548
GOTERM_BP_FAT	GO:0045860~positive regulation of protein kinase activity	14	1.02639	0.0843733	MDFI, DGKQ, EFNA1, CSF1, SPHK1, CSPG4, TGFB3, SYKB, CD74, CARD10, P2RX7, C1QTNF2, GADD45G, DGKZ	936	124	13588	1.63903	1	0.6441	79.6212
GOTERM_BP_FAT	GO:0008283~cell proliferation	24	1.75953	0.0854883	BMP4, RBP4, IFLTD1, PDPN, UCHL1, CSPG4, SFN, MMP14, PRKCD, SRC, CD74, ASAH2, PRKAR2B, GPX1, P2RX7, CD86, AGT, BAX, IL1B, FOXC2, GNG2, FOXC1, MDM4, COL8A2	936	247	13588	1.41057	1	0.647741	80.0644
GOTERM_BP_FAT	GO:0016192~vesicle-mediated transport	41	3.00587	0.0855726	IGHG1, ACR, ARFGAP1, ABCA7, CPLX2, SEC31A, LDLR, AP2S1, USE1, GCGR, SRC, APLP1, AP3M2, GSN, ITGAV, ZFPL1, NECAP2, FCER1G, LBP, MICALL2, KDELR2, PLD2, STX1A, HCK, MRC2, SCRN1, STXBP2, MFGE8, FLNA, FCGR3, LMBR1L, IGHG, P2RX7, LRP1, VAMP8, RAB34, RIN1, SYTL2, BIN1, STX5A, UNC13B	936	466	13588	1.27726	1	0.64672	80.0975
GOTERM_BP_FAT	GO:0031668~cellular response to extracellular stimulus	7	0.513196	0.0862663	PPAN, P2RX7, SFRP2, HMOX1, GSDMD, USF1, ANGPTL4	936	45	13588	2.25821	1	0.64843	80.3682
GOTERM_BP_FAT	GO:0030833~regulation of actin filament polymerization	7	0.513196	0.0862663	CORO1A, GSN, ELN, CAPG, TMSB10, TMSB4X, KANK1	936	45	13588	2.25821	1	0.64843	80.3682
GOTERM_BP_FAT	GO:0030837~negative regulation of actin filament polymerization	5	0.366569	0.0889865	GSN, CAPG, TMSB10, TMSB4X, KANK1	936	25	13588	2.90342	1	0.658981	81.3965
GOTERM_BP_FAT	GO:0010741~negative regulation of protein kinase cascade	5	0.366569	0.0889865	PTPN6, P2RX7, DRD2, SOCS1, PHLDA3	936	25	13588	2.90342	1	0.658981	81.3965
GOTERM_BP_FAT	GO:0051651~maintenance of location in cell	5	0.366569	0.0889865	KDELR2, APOE, GRIK5, PML, FLNA	936	25	13588	2.90342	1	0.658981	81.3965
GOTERM_BP_FAT	GO:0007162~negative regulation of cell adhesion	5	0.366569	0.0889865	PODXL, COL1A1, MMP14, CML5, CML3	936	25	13588	2.90342	1	0.658981	81.3965
GOTERM_BP_FAT	GO:0002064~epithelial cell development	5	0.366569	0.0889865	COL18A1, GPX1, WNT4, AGT, KCNE1	936	25	13588	2.90342	1	0.658981	81.3965
GOTERM_BP_FAT	GO:0019319~hexose biosynthetic process	5	0.366569	0.0889865	RBP4, ATF3, SDS, CHST15, PMM1	936	25	13588	2.90342	1	0.658981	81.3965
GOTERM_BP_FAT	GO:0060711~labyrinthine layer development	6	0.439883	0.0893985	WNT2, SOCS3, PLCD3, PCDH12, PLCD1, GJB5	936	35	13588	2.48864	1	0.659375	81.5478
GOTERM_BP_FAT	GO:0006873~cellular ion homeostasis	25	1.83284	0.0895037	TRPM4, GM98, SCD2, NDN, ATOX1, PTH1R, GRIK5, SLC9A3R1, NTSR2, TRF, CKB, CD9, P2RX7, APOE, GRIN2C, RYR3, BAX, NUCB2, CACNA1G, MT2, MT1, IL1B, TRPV4, LGI4, MT3	936	261	13588	1.39053	1	0.658451	81.5862
GOTERM_BP_FAT	GO:0051338~regulation of transferase activity	20	1.46628	0.0917623	MDFI, PTPN6, DGKQ, TNXB, EFNA1, CSF1, SPHK1, CSPG4, TGFB3, SYKB, SFN, CD74, CARD10, P2RX7, C1QTNF2, GADD45G, IL1B, DGKZ, CDK5RAP3, CBS	936	199	13588	1.459	1	0.666664	82.3933
GOTERM_BP_FAT	GO:0030098~lymphocyte differentiation	13	0.953079	0.0924628	RELB, TCRA, PRKDC, IL11RA1, SFPI1, SYKB, CD74, BAX, GADD45G, POLM, BCL3, H2-DMA, HDAC7	936	114	13588	1.65546	1	0.668224	82.6368
GOTERM_BP_FAT	GO:0070167~regulation of biomineral formation	4	0.293255	0.0929911	BMP4, P2RX7, MGP, AHSG	936	16	13588	3.62927	1	0.669056	82.8183
GOTERM_BP_FAT	GO:0030500~regulation of bone mineralization	4	0.293255	0.0929911	BMP4, P2RX7, MGP, AHSG	936	16	13588	3.62927	1	0.669056	82.8183
GOTERM_BP_FAT	GO:0046849~bone remodeling	4	0.293255	0.0929911	XDH, ENPP1, PTH1R, ACP5	936	16	13588	3.62927	1	0.669056	82.8183
GOTERM_BP_FAT	GO:0048742~regulation of skeletal muscle fiber development	4	0.293255	0.0929911	BMP4, ITGB1BP3, BTG1, IGFBP3	936	16	13588	3.62927	1	0.669056	82.8183
GOTERM_BP_FAT	GO:0045088~regulation of innate immune response	7	0.513196	0.0937442	H2-M3, RELA, UNC93B1, CLEC2D, SERPING1, LBP, LAG3	936	46	13588	2.20912	1	0.670804	83.0739
GOTERM_BP_FAT	GO:0045597~positive regulation of cell differentiation	18	1.31965	0.0944137	BMP4, DRD2, SOCS3, CSF1, IL4RA, CLU, TGFB3, SYKB, CD74, VEGFC, SMO, METRN, ID2, SERPINF1, BTG1, HLX, H2-DMA, IGFBP3	936	175	13588	1.49319	1	0.672192	83.2981
GOTERM_BP_FAT	GO:0032271~regulation of protein polymerization	8	0.58651	0.0948023	WNT2, CORO1A, GSN, ELN, CAPG, TMSB10, TMSB4X, KANK1	936	57	13588	2.03749	1	0.67243	83.427
GOTERM_BP_FAT	GO:0042770~DNA damage response, signal transduction	8	0.58651	0.0948023	NUPR1, BBC3, HMOX1, PML, BCL3, BRSK1, SMC1A, PHLDA3	936	57	13588	2.03749	1	0.67243	83.427
GOTERM_BP_FAT	GO:0051781~positive regulation of cell division	6	0.439883	0.0982493	VEGFC, S100A6, TGFB3, IL1B, IGF2, MDK	936	36	13588	2.41952	1	0.684808	84.5297
GOTERM_BP_FAT	GO:0050851~antigen receptor-mediated signaling pathway	6	0.439883	0.0982493	PTPN6, KLHL6, TCRB, SYKB, SH2B2, CACNB3	936	36	13588	2.41952	1	0.684808	84.5297
GOTERM_BP_FAT	GO:0050777~negative regulation of immune response	5	0.366569	0.0997228	PTPN6, GPX1, IL27RA, CLEC2D, SERPING1	936	26	13588	2.79175	1	0.689188	84.9795
GOTERM_BP_FAT	GO:0060740~prostate gland epithelium morphogenesis	5	0.366569	0.0997228	BMP4, SFRP1, CD44, TNC, IGF1	936	26	13588	2.79175	1	0.689188	84.9795
GOTERM_BP_FAT	GO:0007202~activation of phospholipase C activity	5	0.366569	0.0997228	ANG, DRD2, PTH1R, NPR3, NTSR2	936	26	13588	2.79175	1	0.689188	84.9795
GOTERM_BP_FAT	GO:0060603~mammary gland duct morphogenesis	5	0.366569	0.0997228	PTHLH, WNT4, CSF1, PML, SRC	936	26	13588	2.79175	1	0.689188	84.9795
GOTERM_BP_FAT	GO:0010863~positive regulation of phospholipase C activity	5	0.366569	0.0997228	ANG, DRD2, PTH1R, NPR3, NTSR2	936	26	13588	2.79175	1	0.689188	84.9795
GOTERM_BP_FAT	GO:0030178~negative regulation of Wnt receptor signaling pathway	5	0.366569	0.0997228	MDFI, DKK3, LRP1, WIF1, FRZB	936	26	13588	2.79175	1	0.689188	84.9795
GOTERM_BP_FAT	GO:0010518~positive regulation of phospholipase activity	5	0.366569	0.0997228	ANG, DRD2, PTH1R, NPR3, NTSR2	936	26	13588	2.79175	1	0.689188	84.9795
